# Supplementary material for: Oxidative stress controls lncRNA-mediated sow granulosa cell functions in a FoxO1-dependent manner
Source: J Anim Sci Biotechnol. 2024 Dec 16;15:171. doi: 10.1186/s40104-024-01120-6 (PMC11648296; doi:10.1186/s40104-024-01120-6)
Supplement: Supplementary file 1 — Additional file 1: Table S1 Primers designed for reporter vector construction. Table S2 Oligonucleotide sequences. Table S3 Primers designed for ChIP. Table S4 Primers designed for qPCR. Table S5 Primers designed for genotyping. Table S6 The putative FRE motifs in the promoters of the OS-stimulated DElncRNAs. Table S7 Cis-target mRNAs of OS-stimulated DElncRNAs with the promoters containing FRE motifs. Table S8 GO terms and KEGG pathway analysis of cis-target mRNAs. Table S9 OS-stimulated cis-target mRNAs. Table S10 The putative TFBSs in the NORSF core promoter. Table S11 Tissue expression of the putative TFs in the NORSF core promoter. Table S12 The polymorphism of 2 SNVs in NORSF promoter. [file 40104_2024_1120_MOESM1_ESM.xlsx]

## Sheet: Additional file 1
Additional file 1
Table S1. Primers designed for reporter vector construction
Table S2. Oligonucleotide sequences
Table S3. Primers designed for ChIP
Table S4. Primers designed for qPCR
Table S5. Primers designed for genotyping
Table S6. The putative FRE motifs in the promoters of the OS-stimulated DElncRNAs
Table S7. Cis-target mRNAs of OS-stimulated DElncRNAs with the promoters containing FRE motifs
Table S8. GO terms and KEGG pathway analysis of cis-target mRNAs
Table S9. OS-stimulated cis-target mRNAs
Table S10. The putative TFBSs in the NORSF core promoter
Table S11. Tissue expression of the putative TFs in the NORSF core promoter
Table S12. The polymorphism of two SNVs in NORSF promoter

## Sheet: Tabse S1
Table S1. Primers designed for reporter vector construction
	Genes	Forward primers (5' to 3')	Reverse primers (5' to 3')
1	NORSF	CCCTCGAGGCTTATCGCTAAGCATTGTTCT	TGCTCTAGACAAGAAAGCTCATAATGTTTCCA

## Sheet: Table S2
Table S2. Oligonucleotide sequences
Name	Sense (5'-3')	Antisense (5'-3')
NC-siRNA	UUCUCCGAACGUGUCACGUTT	ACGUGACACGUUCGGAGAATT
NORSF-siRNA	GUCAGAAUGUGCAGUGACUTT	AGUCACUGCACAUUCUGACTT
FoxO1-siRNA	GCGGCAAAGAUGGCUUCUATT	UAGAAGCCAUCUUUGCCGCTT

## Sheet: Table S3
Table S3. Primers designed for ChIP
Name	Forward primers (5' to 3')	Reverse primers (5' to 3')	Tm(℃)	Product size
LOC102164325	GTGGGGTTCATCATATCTGTTT	GAACAATGCTTAGCGATAAGC	60	114
LOC100512907-FRE1	ATCTTCTGGAGTTGACCCCT	CACACCCACCAACCACTCT	55	235
LOC100512907-FRE2	AAGGTCTCCAAAAAGTGCGA	TGCTCCTCTGTCCTCCGAAG	58	116

## Sheet: Table S4
Table S4. Primers designed for qPCR
Genes	Forward primer (5' to 3')	Reverse primer (5' to 3')	Tm(℃)	Product size
NORSF	ACAGGGAAGCGAGTGGATGA	CGCCTCGGCTTCCTACTAAAT	60	119
FoxO1	GCAAATCGAGTTACGGAGGC	AATGTCATTATGGGGAGGAGAGT	60	170
CYP19A1	GCTGCTCATTGGCTTAC	TCCACCTATCCAGACCC	58	187
RPLP0	TGCCCAGGGAAGACAG	TCTGCTTGGAGCCCACATT	60	119
GAPDH	GGACTCATGACCACGGTCCAT	TCAGATCCACAACCGACACGT	60	163

## Sheet: Table S5
Table S5. Primers designed for genotyping
Name	Forward primer (5' to 3')	Reverse primer (5' to 3')	Tm(℃)	Product size
NORSF-SNV	CAGGCTTCTCAAACTTAATGTCC	AACAATGCTTAGCGATAAGC	60	1158

## Sheet: Table S6
Table S6. The putative FRE motifs in the promoters of the OS-stimulated DElncRNAs
DELs	FREs	Score	Relative score	Start	End	Strand	Predicted sequence
LOC102160475	1	12.1586	0.927313	769	779	+	TCTTGTTTCCT
	2	10.9985	0.906076	769	778	-	GGAAACAAGA
	3	9.22027	0.905911	772	778	-	GGAAACA
	4	9.22027	0.905911	977	983	+	GGAAACA
	5	12.5359	0.903015	766	778	-	GG
LOC106505966	1	11.7036	0.919881	1116	1125	+	GGACACAGGA
	2	11.3035	0.914264	490	500	-	CCCTGTTTCCA
	3	13.0386	0.911753	1116	1128	+	GGACACAGGATGC
	4	11.1229	0.908511	491	500	+	GGAAACAGGG
	5	12.1621	0.907696	1158	1169	-	GACAACGGGAAA
	6	9.22027	0.905911	491	497	+	GGAAACA
	7	10.9838	0.905787	12	21	-	GACAACAGGT
	8	9.86108	0.900641	489	499	+	GTGGAAACAGG
LOC100525309	1	12.3693	0.910925	204	215	-	AAAAAAAGGAAG
	2	9.10647	0.902818	155	161	-	GAAAACA
	3	9.10647	0.902818	235	241	+	GAAAACA
LOC110256850	1	13.6439	0.949979	434	444	+	TCTTGTTTTCT
	2	13.7536	0.932502	312	323	-	AAATACAGGAAA
	3	11.7374	0.920885	975	985	+	TTTTGTTTTCT
	4	9.66043	0.917874	476	482	-	ATAAACA
	5	9.66043	0.917874	851	857	+	ATAAACA
	6	10.261	0.910713	849	859	+	AAATAAACACG
	7	11.1019	0.908101	434	443	-	GAAAACAAGA
	8	9.22027	0.905911	763	769	-	GGAAACA
	9	10.0662	0.905807	474	484	-	AAATAAACATA
	10	9.10647	0.902818	437	443	-	GAAAACA
	11	9.10647	0.902818	978	984	-	GAAAACA
LOC125117228	1	9.66043	0.917874	92	98	-	ATAAACA
	2	9.22027	0.905911	1354	1360	-	GGAAACA
	3	9.10647	0.902818	154	160	-	GAAAACA
	4	9.10647	0.902818	1994	2000	+	GAAAACA
LOC110257659	/
LOC102166121	1	13.795	0.905729	1417	1429	+	AAAATCAGGAAGT
	2	9.10647	0.902818	1081	1087	-	GAAAACA
LOC110257148	1	11.2041	0.910102	893	902	+	AAAAGCAGGA
	2	12.1173	0.906998	893	904	+	AAAAGCAGGAAA
	3	12.7413	0.906586	893	905	+	AAAAGCAGGAAAT
	4	9.22027	0.905911	875	881	+	GGAAACA
	5	12.792	0.904319	893	906	+	AAAAGCAGGAAATC
	6	9.10647	0.902818	494	500	+	GAAAACA
	7	9.10647	0.902818	1322	1328	-	GAAAACA
LOC106506361	1	13.351	0.945508	508	518	-	TGTTGTTTTCA
	2	9.66043	0.917874	1875	1881	+	ATAAACA
	3	9.10647	0.902818	509	515	+	GAAAACA
LOC110256949	1	13.2181	0.943481	1597	1607	+	TCTTGTTTTCC
	2	11.807	0.921906	976	985	-	GAACACAGGA
	3	11.1019	0.908101	1597	1606	-	GAAAACAAGA
	4	9.10647	0.902818	1600	1606	-	GAAAACA
LOC100626715	1	10.9764	0.909272	231	241	+	TGTTGTTTCCC
	2	9.22027	0.905911	234	240	-	GGAAACA
	3	9.22027	0.905911	1243	1249	+	GGAAACA
	4	11.6931	0.900385	492	503	+	GGCAACAGTAAG
LOC106506398	1	14.205	0.939539	1373	1384	+	ATAAACAGTAAG
	2	11.6838	0.920067	1372	1382	-	TACTGTTTATA
	3	9.66043	0.917874	1373	1379	+	ATAAACA
	4	12.3693	0.910925	1006	1017	+	AAAAAAAGGAAG
	5	10.1458	0.907811	1371	1381	+	GTATAAACAGT
	6	12.6347	0.901982	1373	1386	+	ATAAACAGTAAGAA
	7	10.3999	0.900475	1660	1670	+	TGCTGTTGTCC
LOC106508574	/
LOC110257543	1	12.6821	1	1526	1532	+	GTAAACA
	2	12.4597	0.966092	1524	1534	+	CTGTAAACATT
	3	14.2673	0.94051	1884	1895	-	AAAAACAGGCAG
	4	11.0589	0.910532	1886	1896	+	GCCTGTTTTTT
	5	9.22027	0.905911	356	362	-	GGAAACA
	6	12.6984	0.902928	1882	1895	-	AAAAACAGGCAGAA
LOC106506781	1	13.8059	1	1396	1406	-	ATGTAAACAGA
	2	12.6821	1	1398	1404	-	GTAAACA
	3	15.0153	0.970906	1395	1405	+	TTCTGTTTACA
	4	13.997	0.964784	801	810	+	ATCAACAGGA
	5	13.0641	0.921755	1393	1404	-	GTAAACAGAAAA
	6	9.10647	0.902818	1292	1298	+	GAAAACA
LOC100518456	1	13.5041	0.928614	1237	1248	+	GGGAACAGGAAG
	2	11.7374	0.920885	376	386	-	TTTTGTTTTCT
	3	13.8268	0.919693	1237	1250	+	GGGAACAGGAAGCC
	4	9.22027	0.905911	1192	1198	-	GGAAACA
	5	10.9321	0.904775	394	403	-	GGAAATAGGA
	6	10.8852	0.903857	1237	1246	+	GGGAACAGGA
	7	9.10647	0.902818	377	383	+	GAAAACA
	8	9.89874	0.901589	375	385	+	AAGAAAACAAA
	9	12.3972	0.900603	1237	1249	+	GGGAACAGGAAGC
LOC110257580	1	9.66043	0.917874	1473	1479	+	ATAAACA
	2	10.141	0.907691	1471	1481	+	AGATAAACACA
	3	9.22027	0.905911	982	988	-	GGAAACA
LOC110257581	1	12.6821	1	1033	1039	-	GTAAACA
	2	12.2887	0.961787	1031	1041	-	CAGTAAACATT
LOC106506786	1	9.22027	0.905911	798	804	-	GGAAACA
LOC106506801	1	12.6821	1	725	731	+	GTAAACA
	2	12.6152	0.970008	723	733	+	CTGTAAACATG
	3	10.9439	0.908777	724	734	-	CCATGTTTACA
	4	9.22027	0.905911	1278	1284	+	GGAAACA
	5	9.9157	0.902016	1276	1286	+	GTGGAAACAAA
LOC100515112	1	12.6821	1	542	548	+	GTAAACA
	2	11.8913	0.951776	540	550	+	TGGTAAACATT
	3	9.66043	0.917874	1151	1157	+	ATAAACA
	4	11.4999	0.91726	604	614	+	CCTTGTTTTCT
	5	12.6529	0.915346	581	592	-	GAAAAAAGGAAG
	6	12.9726	0.907002	579	592	-	GAAAAAAGGAAGCC
	7	9.10647	0.902818	607	613	-	GAAAACA
	8	9.10647	0.902818	1083	1089	-	GAAAACA
	9	9.10647	0.902818	1145	1151	+	GAAAACA
LOC110257529	1	11.6993	0.920303	451	461	-	TTTTGTTTATT
	2	9.66043	0.917874	452	458	+	ATAAACA
	3	12.2421	0.908943	1755	1766	-	AAAGACAGGATG
	4	9.9621	0.903185	450	460	+	TAATAAACAAA
	5	11.7614	0.90145	1879	1890	-	GAAAAAAGGAAA
LOC110257576	/
LOC100511545	1	9.66043	0.917874	337	343	+	ATAAACA
	2	14.4355	0.915309	664	676	+	CACAACAGGAACT
	3	9.10647	0.902818	1312	1318	+	GAAAACA
	4	9.90741	0.901808	335	345	+	AGATAAACAGT
LOC100524479	1	9.66043	0.917874	373	379	+	ATAAACA
	2	14.4355	0.915309	1827	1839	+	CACAACAGGAACT
	3	11.2735	0.913805	372	382	-	TTTTGTTTATC
	4	14.1267	0.905346	1827	1840	+	CACAACAGGAACTT
	5	9.10647	0.902818	121	127	+	GAAAACA
	6	9.10647	0.902818	1599	1605	-	GAAAACA
	7	9.89874	0.901589	1597	1607	-	AAGAAAACAAA
	8	9.84971	0.900354	371	381	+	GGATAAACAAA
LOC102166930	/
LOC102167839	1	11.0852	0.907774	1404	1413	-	GTAAAAAGGA
	2	10.6034	0.90358	1393	1403	+	ACCTGTTTTTC
	3	10.7508	0.901227	1393	1402	-	AAAAACAGGT
LOC106507997	1	14.7798	0.980112	65	74	-	ATAAACAGGA
	2	14.4312	0.961993	65	75	+	TCCTGTTTATT
	3	12.1493	0.92717	1599	1609	-	TGCTGTTTTTA
	4	9.66043	0.917874	68	74	-	ATAAACA
	5	9.66043	0.917874	749	755	+	ATAAACA
	6	13.3504	0.917173	62	74	-	ATAAACAGGAGCT
	7	9.96975	0.903378	66	76	-	CAATAAACAGG
	8	9.10647	0.902818	440	446	+	GAAAACA
LOC102157601	1	12.6821	1	102	108	-	GTAAACA
	2	12.5252	0.967743	100	110	-	TTGTAAACATC
	3	10.9185	0.908388	99	109	+	AGATGTTTACA
	4	10.664	0.904505	561	571	-	TGCTGTTTCTA
	5	9.10647	0.902818	1224	1230	-	GAAAACA
	6	9.10647	0.902818	1315	1321	-	GAAAACA
LOC110259564	1	12.6821	1	163	169	-	GTAAACA
	2	13.2998	0.987252	161	171	-	AGGTAAACAGA
	3	12.6911	0.935439	1983	1993	-	TGCTGTTTCCA
	4	11.9819	0.924617	160	170	+	CTCTGTTTACC
	5	9.22027	0.905911	1984	1990	+	GGAAACA
LOC102164222	1	9.66043	0.917874	1667	1673	+	ATAAACA
	2	10.0244	0.904753	1665	1675	+	CAATAAACAAA
	3	9.10647	0.902818	1471	1477	-	GAAAACA
LOC106509418	1	11.4314	0.916216	1527	1537	-	GGCTGTTGACT
	2	10.697	0.905009	426	436	+	GCTTGTTTTTA
LOC110259304	1	13.0182	0.94043	453	463	+	ACCTGTTTATT
	2	12.2771	0.931109	1170	1179	-	GTCCACAGGA
	3	12.1165	0.927966	140	149	-	GGAAGCAGGA
	4	12.0037	0.925758	453	462	-	ATAAACAGGT
	5	9.66043	0.917874	456	462	-	ATAAACA
	6	12.329	0.910298	321	332	-	AGGAACAGGAAA
	7	13.0047	0.907479	319	332	-	AGGAACAGGAAATC
	8	10.1303	0.907422	454	464	-	GAATAAACAGG
LOC100738258	1	12.6407	0.938229	551	560	-	AGCAACAGGA
	2	12.427	0.901123	548	560	-	AGCAACAGGACCT
LOC100519297	1	12.6821	1	307	313	+	GTAAACA
	2	13.1622	0.983787	305	315	+	GTGTAAACAAG
	3	14.7131	0.966295	306	316	-	GCTTGTTTACA
	4	13.0599	0.946437	375	384	-	GTACACAGGA
	5	13.5546	0.920722	372	384	-	GTACACAGGACAT
	6	11.6742	0.919306	1848	1857	+	ATCAGCAGGA
	7	12.5529	0.913787	1848	1859	+	ATCAGCAGGAAA
	8	9.22027	0.905911	1227	1233	-	GGAAACA
	9	9.10647	0.902818	930	936	-	GAAAACA
	10	9.10647	0.902818	1721	1727	+	GAAAACA
LOC100626190	1	13.6439	0.949979	833	843	+	TCTTGTTTTCT
	2	11.4999	0.91726	664	674	+	CCTTGTTTTCT
	3	11.1019	0.908101	833	842	-	GAAAACAAGA
	4	9.10647	0.902818	667	673	-	GAAAACA
	5	9.10647	0.902818	836	842	-	GAAAACA
	6	9.10647	0.902818	1575	1581	-	GAAAACA
LOC106507314	1	12.1165	0.927966	1481	1490	+	GGAAGCAGGA
	2	9.10647	0.902818	145	151	+	GAAAACA
LOC102159394	1	12.6821	1	1003	1009	-	GTAAACA
	2	13.0435	0.980797	1001	1011	-	ATGTAAACATG
	3	11.675	0.919932	1000	1010	+	ACATGTTTACA
LOC110259439	1	15.8351	0.949532	204	217	+	GAAGACAGGAAGGG
	2	14.8332	0.949331	204	215	+	GAAGACAGGAAG
LOC110259451	1	11.7374	0.920885	1503	1513	-	TTTTGTTTTCT
	2	9.22027	0.905911	144	150	-	GGAAACA
	3	9.10647	0.902818	1504	1510	+	GAAAACA
LOC100525452	1	13.351	0.945508	10	20	+	TGTTGTTTTCA
	2	9.10647	0.902818	13	19	-	GAAAACA
	3	9.10647	0.902818	476	482	+	GAAAACA
LOC102165655	/
LOC100516424	1	12.6888	0.915906	154	165	-	AAAAACAGAAAG
	2	10.9992	0.90962	156	166	+	TTCTGTTTTTA
	3	14.4549	0.904598	153	165	-	AAAAACAGAAAGT
	4	14.5464	0.902397	152	165	-	AAAAACAGAAAGTA
LOC110259501	1	11.643	0.919445	867	877	-	GTCTGTTTTCA
	2	9.66043	0.917874	922	928	+	ATAAACA
	3	9.96254	0.903196	866	876	+	GTGAAAACAGA
	4	9.10647	0.902818	686	692	-	GAAAACA
	5	9.10647	0.902818	868	874	+	GAAAACA
	6	9.10647	0.902818	977	983	+	GAAAACA
LOC110259504	1	12.6821	1	1278	1284	-	GTAAACA
	2	12.7343	0.973009	1276	1286	-	CGGTAAACACA
	3	11.7106	0.92002	949	958	-	GCAAACAGGA
LOC100739498	1	9.22027	0.905911	1774	1780	-	GGAAACA
LOC110259527	1	11.191	0.912547	20	30	-	TCTTGTTTTTC
	2	9.22027	0.905911	757	763	-	GGAAACA
	3	9.22027	0.905911	1146	1152	+	GGAAACA
	4	9.22027	0.905911	1699	1705	+	GGAAACA
	5	10.0125	0.904456	1697	1707	+	AAGGAAACAAA
	6	9.10647	0.902818	1167	1173	+	GAAAACA
	7	10.4527	0.90128	754	764	+	AGTTGTTTCCA
LOC100513074	1	13.6439	0.949979	1364	1374	-	TCTTGTTTTCT
	2	12.6944	0.935489	17	27	-	ACTTGTTTTCA
	3	11.1019	0.908101	1365	1374	+	GAAAACAAGA
	4	9.10647	0.902818	18	24	+	GAAAACA
	5	9.10647	0.902818	1365	1371	+	GAAAACA
LOC100739218	1	13.7536	0.932502	1744	1755	-	AAATACAGGAAA
	2	13.9381	0.921346	1742	1755	-	AAATACAGGAAAAG
	3	9.66043	0.917874	120	126	-	ATAAACA
	4	9.22027	0.905911	450	456	+	GGAAACA
	5	10.6859	0.904839	117	127	+	ATCTGTTTATC
	6	9.10647	0.902818	21	27	-	GAAAACA
LOC106507337	1	9.10647	0.902818	261	267	+	GAAAACA
LOC110259840	1	9.66043	0.917874	999	1005	-	ATAAACA
LOC110259843	1	9.66043	0.917874	1514	1520	-	ATAAACA
	2	10.9956	0.909565	1511	1521	+	TGGTGTTTATT
	3	9.22027	0.905911	1029	1035	+	GGAAACA
	4	9.22027	0.905911	1119	1125	+	GGAAACA
	5	9.96548	0.90327	1512	1522	-	GAATAAACACC
LOC100522670	1	13.6439	0.949979	1625	1635	-	TCTTGTTTTCT
	2	11.1019	0.908101	1626	1635	+	GAAAACAAGA
	3	10.8326	0.907078	570	580	+	TACTGTTTTCC
	4	9.22027	0.905911	247	253	-	GGAAACA
	5	9.10647	0.902818	426	432	-	GAAAACA
	6	9.10647	0.902818	573	579	-	GAAAACA
	7	9.10647	0.902818	1626	1632	+	GAAAACA
	8	9.94054	0.902642	245	255	-	ATGGAAACAAC
	9	10.4824	0.901734	244	254	+	GGTTGTTTCCA
	10	11.7614	0.90145	1790	1801	+	GAAAAAAGGAAA
LOC110259854	1	9.10647	0.902818	450	456	+	GAAAACA
LOC102164141	1	13.6439	0.949979	742	752	+	TCTTGTTTTCT
	2	9.66043	0.917874	1481	1487	-	ATAAACA
	3	11.1106	0.90827	663	672	-	CAAAACAGGA
	4	11.1073	0.908207	1044	1053	+	GGCAACCGGA
	5	11.1019	0.908101	742	751	-	GAAAACAAGA
	6	9.10647	0.902818	745	751	-	GAAAACA
	7	9.10647	0.902818	1147	1153	-	GAAAACA
LOC110259868	1	12.6821	1	1256	1262	+	GTAAACA
	2	13.1674	0.983917	1254	1264	+	GTGTAAACAGT
	3	13.7109	0.951001	1255	1265	-	TACTGTTTACA
	4	14.1632	0.938887	198	209	-	GCAAACAGGAAA
	5	11.7106	0.92002	200	209	-	GCAAACAGGA
	6	11.6632	0.91909	193	202	-	GGAAACAGGT
	7	11.571	0.918346	193	203	+	ACCTGTTTCCT
	8	14.8814	0.915476	196	209	-	GCAAACAGGAAACA
	9	15.9672	0.91517	197	209	-	GCAAACAGGAAAC
	10	14.5842	0.914372	197	209	-	GCAAACAGGAAAC
	11	11.2339	0.910685	1256	1265	+	GTAAACAGTA
	12	13.2023	0.910415	196	209	-	GCAAACAGGAAACA
	13	9.22027	0.905911	196	202	-	GGAAACA
	14	14.5301	0.905897	197	209	-	GCAAACAGGAAAC
	15	14.6248	0.903736	196	209	-	GCAAACAGGAAACA
	16	12.4398	0.901344	197	209	-	GCAAACAGGAAAC
LOC102164200	1	12.6821	1	1225	1231	+	GTAAACA
	2	12.8307	0.975438	1223	1233	+	CAGTAAACAAG
	3	14.2496	0.959221	1224	1234	-	GCTTGTTTACT
	4	13.5041	0.928614	1726	1737	-	GGGAACAGGAAG
	5	11.0292	0.910078	1470	1480	-	ACCTGTTTTTT
	6	11.1106	0.90827	1328	1337	+	CAAAACAGGA
	7	10.8852	0.903857	1728	1737	-	GGGAACAGGA
	8	10.7508	0.901227	1471	1480	+	AAAAACAGGT
LOC106509650	1	11.7374	0.920885	297	307	+	TTTTGTTTTCT
	2	10.8603	0.907501	1537	1547	-	TGTTGTTTTTT
	3	9.10647	0.902818	300	306	-	GAAAACA
	4	9.10647	0.902818	1647	1653	+	GAAAACA
	5	9.89874	0.901589	298	308	-	AAGAAAACAAA
LOC110259891	1	11.807	0.921906	1197	1206	+	GAACACAGGA
	2	11.7374	0.920885	97	107	+	TTTTGTTTTCT
	3	13.0025	0.920796	278	289	-	AGAAACAGGCAG
	4	13.3257	0.912248	276	289	-	AGAAACAGGCAGCC
	5	12.8562	0.908583	1197	1209	+	GAACACAGGATGG
	6	9.10647	0.902818	100	106	-	GAAAACA
	7	9.89874	0.901589	98	108	-	AAGAAAACAAA
LOC110259893	1	9.10647	0.902818	924	930	+	GAAAACA
LOC100516669	/
LOC110259944	/
LOC106509720	1	12.6821	1	1048	1054	+	GTAAACA
	2	13.3153	0.987643	1046	1056	+	TTGTAAACAGA
	3	13.6023	0.949343	1047	1057	-	ATCTGTTTACA
	4	12.1165	0.927966	1796	1805	+	GGAAGCAGGA
LOC106509733	1	11.2209	0.91043	1623	1632	+	ATCAACAGGT
	2	10.4345	0.901003	1473	1483	+	TGTTGTTTTTC
LOC110259967	1	11.6168	0.919045	1402	1412	-	TCTTGTTTTTT
	2	9.66043	0.917874	402	408	+	ATAAACA
	3	10.8603	0.907501	443	453	-	TGTTGTTTTTT
	4	9.22027	0.905911	887	893	+	GGAAACA
	5	9.10647	0.902818	182	188	+	GAAAACA
	6	9.10647	0.902818	732	738	+	GAAAACA
	7	9.94054	0.902642	885	895	+	ATGGAAACAAC
	8	9.91361	0.901964	400	410	+	TTATAAACACC
	9	10.4824	0.901734	886	896	-	GGTTGTTTCCA
LOC102164763	1	12.6821	1	302	308	+	GTAAACA
	2	13.5907	0.994578	300	310	+	ATGTAAACAGG
	3	15.5088	0.978437	301	311	-	ACCTGTTTACA
	4	13.0195	0.945646	302	311	+	GTAAACAGGT
	5	12.7325	0.906432	302	314	+	GTAAACAGGTTAA
LOC106509776	1	12.6821	1	1004	1010	+	GTAAACA
	2	13.4023	0.989835	1002	1012	+	ATGTAAACAAC
	3	13.9269	0.954297	1003	1013	-	AGTTGTTTACA
	4	12.6563	0.934908	892	902	-	ACTTGTTTATA
	5	9.66043	0.917874	893	899	+	ATAAACA
	6	10.4084	0.914426	891	901	+	ATATAAACAAG
	7	9.10647	0.902818	1221	1227	-	GAAAACA
LOC110259993	1	13.6565	0.958117	575	584	-	GGCAACAGGA
	2	12.7931	0.936995	292	302	+	GGCTGTTTTCA
	3	11.6838	0.920067	155	165	+	TACTGTTTATA
	4	9.66043	0.917874	158	164	-	ATAAACA
	5	13.3425	0.917036	572	584	-	GGCAACAGGACAC
	6	10.1458	0.907811	156	166	-	GTATAAACAGT
	7	10.5763	0.903167	1049	1059	+	AGTTGTTGACT
	8	10.5605	0.902925	575	585	+	TCCTGTTGCCA
	9	9.10647	0.902818	295	301	-	GAAAACA
LOC102159571	1	9.22027	0.905911	492	498	+	GGAAACA
LOC102166222	1	9.66043	0.917874	1520	1526	+	ATAAACA
	2	10.9992	0.90962	997	1007	+	TTCTGTTTTTA
	3	9.22027	0.905911	872	878	-	GGAAACA
	4	9.22027	0.905911	1898	1904	+	GGAAACA
	5	9.94054	0.902642	870	880	-	ATGGAAACAAC
	6	10.4824	0.901734	869	879	+	GGTTGTTTCCA
	7	10.4388	0.901068	1519	1529	-	TGCTGTTTATG
LOC102166345	1	9.66043	0.917874	1270	1276	-	ATAAACA
	2	10.4527	0.915542	1268	1278	-	AAATAAACAAA
	3	12.3365	0.910413	1375	1386	+	GGAAACGGGAAG
LOC102160052	1	12.6821	1	424	430	+	GTAAACA
	2	12.6821	1	1161	1167	-	GTAAACA
	3	13.2745	0.986616	1159	1169	-	ATGTAAACAAT
	4	12.6988	0.972114	422	432	+	CAGTAAACACT
	5	12.2009	0.927958	934	944	+	TTTTGTTTTCA
	6	10.7414	0.905687	1158	1168	+	CATTGTTTACA
	7	9.10647	0.902818	937	943	-	GAAAACA
LOC106509865	1	12.6821	1	730	736	+	GTAAACA
	2	12.4442	0.965703	728	738	+	CAGTAAACATG
	3	12.2225	0.928288	1623	1633	-	GCTTGTTTATT
	4	9.66043	0.917874	1624	1630	+	ATAAACA
	5	11.2114	0.912859	729	739	-	ACATGTTTACT
	6	10.2374	0.91012	1622	1632	+	AAATAAACAAG
	7	10.9992	0.90962	572	582	-	TTCTGTTTTTA
LOC102165887	1	13.2093	0.943347	936	946	-	TCTTGTTGACA
	2	11.9253	0.923752	34	44	+	CCTTGTTTATA
	3	11.6647	0.919775	241	251	-	TTCTGTTGACT
	4	9.66043	0.917874	37	43	-	ATAAACA
	5	9.66043	0.917874	807	813	-	ATAAACA
	6	11.572	0.917304	937	946	+	GTCAACAAGA
	7	11.2041	0.910102	1144	1153	+	AAAAGCAGGA
	8	9.10647	0.902818	1789	1795	-	GAAAACA
	9	9.91779	0.902069	35	45	-	TTATAAACAAG
LOC102163278	1	13.1752	0.923487	416	427	+	GTCACCAGGAAG
LOC106507391	1	11.6168	0.919045	408	418	+	TCTTGTTTTTT
	2	9.22027	0.905911	1268	1274	+	GGAAACA
LOC106510002	1	14.6645	0.946702	929	940	+	ATTAACAGGAAG
	2	16.3286	0.937462	929	942	+	ATTAACAGGAAGAG
	3	15.8107	0.935878	929	941	+	ATTAACAGGAAGA
	4	14.8471	0.934852	929	942	+	ATTAACAGGAAGAG
	5	12.1493	0.92717	1201	1211	+	TGCTGTTTTTA
	6	14.7649	0.91743	929	941	+	ATTAACAGGAAGA
	7	14.7676	0.913576	929	942	+	ATTAACAGGAAGAG
	8	9.10647	0.902818	1470	1476	+	GAAAACA
LOC100623346	1	12.6821	1	139	145	+	GTAAACA
	2	12.6365	0.970546	137	147	+	TAGTAAACACT
	3	11.7963	0.921784	73	83	-	ACTTGTTGACA
	4	9.66043	0.917874	1274	1280	+	ATAAACA
	5	9.66043	0.917874	1375	1381	+	ATAAACA
	6	10.2426	0.91025	1373	1383	+	AAATAAACAGT
	7	10.141	0.907691	1272	1282	+	AGATAAACACA
	8	9.10647	0.902818	984	990	+	GAAAACA
	9	9.89874	0.901589	982	992	+	AAGAAAACAAA
LOC110260268	/
LOC100521447	/
LOC110260284	1	12.6821	1	594	600	+	GTAAACA
	2	14.7798	0.980112	1222	1231	-	ATAAACAGGA
	3	12.2887	0.961787	592	602	+	CAGTAAACATT
	4	14.0054	0.955495	1222	1232	+	TCCTGTTTATC
	5	13.8723	0.934354	1220	1231	-	ATAAACAGGAGG
	6	12.2998	0.929468	603	613	+	AGCTGTTTTCT
	7	9.66043	0.917874	1225	1231	-	ATAAACA
	8	14.4355	0.915309	1007	1019	+	CACAACAGGAACT
	9	13.1938	0.914451	1219	1231	-	ATAAACAGGAGGA
	10	10.0629	0.905724	1223	1233	-	AGATAAACAGG
	11	9.10647	0.902818	606	612	-	GAAAACA
LOC110260293	1	14.7798	0.980112	521	530	+	ATAAACAGGA
	2	14.8947	0.969066	520	530	-	TCCTGTTTATA
	3	14.6013	0.945716	521	532	+	ATAAACAGGATA
	4	14.4926	0.937028	521	533	+	ATAAACAGGATAA
	5	14.3167	0.926972	521	534	+	ATAAACAGGATAAC
	6	10.569	0.918472	519	529	+	ATATAAACAGG
	7	9.66043	0.917874	236	242	+	ATAAACA
	8	9.66043	0.917874	521	527	+	ATAAACA
	9	9.22027	0.905911	1289	1295	+	GGAAACA
	10	14.0813	0.90586	521	533	+	ATAAACAGGATAA
	11	10.0361	0.905048	1287	1297	+	AAGGAAACACA
LOC110260300	1	12.6821	1	797	803	-	GTAAACA
	2	12.6821	1	1042	1048	-	GTAAACA
	3	13.635	0.995694	1040	1050	-	AAGTAAACAGA
	4	12.789	0.974387	795	805	-	GGGTAAACAGC
	5	13.863	0.953322	794	804	+	AGCTGTTTACC
	6	13.1685	0.942723	1039	1049	+	GTCTGTTTACT
	7	12.137	0.926983	1110	1120	-	TTCTGTTTTCC
	8	9.10647	0.902818	1016	1022	-	GAAAACA
	9	9.10647	0.902818	1111	1117	+	GAAAACA
	10	9.92226	0.902182	1014	1024	-	AAGAAAACACA
LOC106510106	1	9.10647	0.902818	1834	1840	-	GAAAACA
LOC106508330	1	9.22027	0.905911	775	781	-	GGAAACA
	2	9.22027	0.905911	1190	1196	+	GGAAACA
LOC100525572	1	9.66043	0.917874	348	354	-	ATAAACA
LOC102166500	1	11.8995	0.923359	696	706	-	CCCTGTTTTCC
	2	9.66043	0.917874	1842	1848	+	ATAAACA
	3	11.2263	0.910536	697	706	+	GAAAACAGGG
	4	10.1849	0.908797	1840	1850	+	GAATAAACAAA
	5	9.10647	0.902818	697	703	+	GAAAACA
LOC100621421	1	13.3128	0.944927	383	393	-	TGTTGTTTATA
	2	12.2884	0.931331	62	71	-	GTAAATAGGA
	3	9.66043	0.917874	384	390	+	ATAAACA
	4	10.3807	0.913728	382	392	+	ATATAAACAAC
	5	10.1159	0.90706	1616	1626	-	ATGTCAACAGA
	6	9.22027	0.905911	1571	1577	-	GGAAACA
	7	9.22027	0.905911	1946	1952	+	GGAAACA
	8	9.10647	0.902818	927	933	+	GAAAACA
	9	10.5357	0.902547	42	52	-	TTCTGTTTTTT
	10	13.8704	0.902289	59	71	-	GTAAATAGGAAAA
	11	9.92226	0.902182	925	935	+	AAGAAAACACA
LOC102160057	1	11.9037	0.923424	1395	1405	+	GGCTGTTTTCC
	2	9.66043	0.917874	363	369	-	ATAAACA
	3	9.66043	0.917874	859	865	-	ATAAACA
	4	10.1953	0.909059	857	867	-	CTATAAACAAA
	5	10.1175	0.907099	361	371	-	AGATAAACAAA
	6	10.7498	0.905814	856	866	+	ATTTGTTTATA
	7	9.10647	0.902818	1398	1404	-	GAAAACA
LOC102167065	1	13.4235	0.953556	1301	1310	+	AGAAACAGGA
	2	14.6609	0.946645	1301	1312	+	AGAAACAGGAAA
	3	15.4542	0.943872	1301	1314	+	AGAAACAGGAAACG
	4	14.1521	0.931108	1301	1313	+	AGAAACAGGAAAC
	5	15.334	0.922956	1301	1314	+	AGAAACAGGAAACG
	6	14.8162	0.921003	1301	1313	+	AGAAACAGGAAAC
	7	10.957	0.908976	1300	1310	-	TCCTGTTTCTT
	8	14.2629	0.908933	1301	1313	+	AGAAACAGGAAAC
	9	14.266	0.905197	1301	1314	+	AGAAACAGGAAACG
	10	9.10647	0.902818	561	567	+	GAAAACA
	11	9.10647	0.902818	846	852	+	GAAAACA
LOC110260358	1	9.10647	0.902818	615	621	+	GAAAACA
LOC110260368	1	12.6821	1	1163	1169	+	GTAAACA
	2	12.8726	0.976491	1161	1171	+	AAGTAAACATG
	3	12.5628	0.93348	1272	1282	+	TTCTGTTTTCT
	4	12.9724	0.920326	1270	1281	-	GAAAACAGAAAG
	5	9.10647	0.902818	1275	1281	-	GAAAACA
	6	10.4804	0.901703	1162	1172	-	CCATGTTTACT
LOC110260369	1	13.2849	0.925197	1363	1374	-	AGAGACAGGAAG
	2	10.8603	0.907501	975	985	+	TGTTGTTTTTT
	3	10.7363	0.905608	1882	1892	-	AGCTGTTTTTA
	4	12.5326	0.900464	1361	1374	-	AGAGACAGGAAGGA
LOC102161056	1	9.22027	0.905911	687	693	+	GGAAACA
	2	9.22027	0.905911	786	792	-	GGAAACA
LOC106505390	1	12.6821	1	1878	1884	+	GTAAACA
	2	12.2778	0.961511	1876	1886	+	TGGTAAACAAT
	3	9.66043	0.917874	568	574	-	ATAAACA
	4	11.4634	0.915179	565	574	-	ATAAACAGGG
	5	12.9751	0.910649	562	574	-	ATAAACAGGGAGC
	6	10.6129	0.903725	1877	1887	-	GATTGTTTACC
	7	11.7008	0.900506	563	574	-	ATAAACAGGGAG
LOC102161600	1	11.9926	0.905053	1987	1998	+	GTAACCCGGAAG
LOC106507478	/
LOC102161895	1	12.2156	0.928183	77	87	-	TCGTGTTTATA
	2	9.66043	0.917874	78	84	+	ATAAACA
	3	10.1641	0.908273	76	86	+	GTATAAACACG
LOC106507496	/
LOC106507220	1	12.2199	0.92999	917	926	+	GAAAGCAGGA
	2	12.9951	0.92068	186	197	-	CAAAACAGGAAA
	3	11.1106	0.90827	188	197	-	CAAAACAGGA
	4	9.22027	0.905911	796	802	+	GGAAACA
	5	9.22027	0.905911	1711	1717	-	GGAAACA
LOC110260590	1	12.6821	1	676	682	+	GTAAACA
	2	11.6607	0.945968	674	684	+	CCGTAAACAGG
	3	13.0195	0.945646	676	685	+	GTAAACAGGT
	4	13.5938	0.930011	1285	1296	+	AAGAACAGGAAA
	5	11.8093	0.921982	675	685	-	ACCTGTTTACG
	6	13.5142	0.92002	676	688	+	GTAAACAGGTCAT
	7	13.7774	0.918959	1285	1298	+	AAGAACAGGAAAAG
LOC106508508	1	13.7599	0.960142	1329	1338	-	GACAACAGGA
	2	12.8874	0.938435	1421	1431	-	TGTTGTTTTCT
	3	12.4235	0.931356	1847	1857	+	TGTTGTTTATC
	4	12.0457	0.92559	1329	1339	+	TCCTGTTGTCA
	5	13.6036	0.921574	1326	1338	-	GACAACAGGATCC
	6	9.66043	0.917874	1850	1856	-	ATAAACA
	7	9.22027	0.905911	140	146	+	GGAAACA
	8	9.10647	0.902818	1422	1428	+	GAAAACA
	9	9.94054	0.902642	138	148	+	ATGGAAACAAC
	10	10.4824	0.901734	139	149	-	GGTTGTTTCCA
LOC106510390	1	11.6742	0.919306	75	84	-	ATCAGCAGGA
	2	9.22027	0.905911	28	34	+	GGAAACA
	3	9.22027	0.905911	1539	1545	-	GGAAACA
	4	9.22027	0.905911	1765	1771	+	GGAAACA
	5	10.0361	0.905048	1537	1547	-	AAGGAAACACA
	6	10.6517	0.904318	27	37	-	TTCTGTTTCCC
LOC102167685	1	9.22027	0.905911	1536	1542	+	GGAAACA
	2	10.0125	0.904456	1534	1544	+	AAGGAAACAAA
LOC110260779	1	10.8326	0.907078	1301	1311	+	TACTGTTTTCC
	2	9.22027	0.905911	88	94	+	GGAAACA
	3	9.22027	0.905911	1151	1157	-	GGAAACA
	4	9.9734	0.90347	86	96	+	ATGGAAACAGT
	5	9.10647	0.902818	1304	1310	-	GAAAACA
	6	10.4824	0.901734	1148	1158	+	GGTTGTTTCCA
LOC110260782	1	13.6747	0.950449	454	464	+	TGCTGTTTATT
	2	11.9295	0.923817	1499	1509	-	GGTTGTTTATA
	3	9.66043	0.917874	457	463	-	ATAAACA
	4	9.66043	0.917874	1500	1506	+	ATAAACA
	5	10.1129	0.906983	1498	1508	+	GTATAAACAAC
	6	10.1026	0.906724	455	465	-	GAATAAACAGC
	7	9.22027	0.905911	1816	1822	+	GGAAACA
	8	13.9295	0.903289	1071	1083	+	CTCCACAGGAAGT
	9	13.6158	0.903048	1071	1083	+	CTCCACAGGAAGT
LOC106510404	1	12.6821	1	1418	1424	+	GTAAACA
	2	13.0878	0.981913	1416	1426	+	AAGTAAACATA
	3	10.9885	0.905881	1140	1149	+	GAGAACAGGA
LOC110260793	1	18.0314	0.969093	106	118	-	CACAACAGGAAGT
	2	17.7233	0.957805	105	118	-	CACAACAGGAAGTT
	3	15.7977	0.93491	106	118	-	CACAACAGGAAGT
	4	16.0423	0.932011	106	118	-	CACAACAGGAAGT
	5	15.8438	0.93155	105	118	-	CACAACAGGAAGTT
	6	12.2309	0.928416	648	658	-	ACTTGTTTTCT
	7	16.7387	0.926069	106	118	-	CACAACAGGAAGT
	8	13.339	0.92604	107	118	-	CACAACAGGAAG
	9	15.8815	0.925209	105	118	-	CACAACAGGAAGTT
	10	17.0841	0.921925	105	118	-	CACAACAGGAAGTT
	11	11.0242	0.906578	719	728	-	GACCACAGGA
	12	12.6482	0.904966	106	118	-	CACAACAGGAAGT
	13	9.10647	0.902818	421	427	+	GAAAACA
	14	9.10647	0.902818	649	655	+	GAAAACA
LOC110260826	/
LOC106509348	1	14.4355	0.915309	167	179	+	CACAACAGGAACT
LOC110260890	1	9.66043	0.917874	1260	1266	+	ATAAACA
	2	9.66043	0.917874	1288	1294	-	ATAAACA
	3	10.0662	0.905807	1286	1296	-	AAATAAACATA
LOC102157465	1	12.6821	1	191	197	-	GTAAACA
	2	13.0072	0.979884	189	199	-	TAGTAAACACA
	3	11.8907	0.923224	1399	1409	+	CCCTGTTGACA
	4	11.6963	0.91974	1399	1408	-	GTCAACAGGG
	5	12.7736	0.904046	643	656	+	GGGAACCGGAAGGG
	6	12.5255	0.902833	1396	1408	-	GTCAACAGGGACT
	7	10.4893	0.90184	188	198	+	GTGTGTTTACT
	8	11.7739	0.901644	643	654	+	GGGAACCGGAAG
LOC102158108	1	9.66043	0.917874	1549	1555	+	ATAAACA
	2	9.97588	0.903532	1547	1557	+	CTATAAACACC
LOC102165609	1	13.4728	0.954521	1190	1199	-	GTAAGCAGGA
LOC110261352	1	12.6821	1	1289	1295	+	GTAAACA
	2	13.2642	0.986357	1287	1297	+	AAGTAAACAGT
	3	11.8344	0.922365	1288	1298	-	AACTGTTTACT
	4	9.66043	0.917874	1205	1211	-	ATAAACA
	5	10.8176	0.906849	775	785	+	GTTTGTTTTCA
	6	9.22027	0.905911	574	580	+	GGAAACA
	7	9.10647	0.902818	778	784	-	GAAAACA
LOC110260975	1	12.2771	0.931109	1200	1209	+	GTCCACAGGA
	2	13.5028	0.919823	1200	1212	+	GTCCACAGGAAGG
	3	9.10647	0.902818	1575	1581	-	GAAAACA
LOC102158826	1	12.2771	0.931109	1200	1209	+	GTCCACAGGA
	2	13.5028	0.919823	1200	1212	+	GTCCACAGGAAGG
	3	9.10647	0.902818	1575	1581	-	GAAAACA
LOC102159288	1	9.10647	0.902818	1441	1447	+	GAAAACA
LOC100620402	1	9.66043	0.917874	537	543	+	ATAAACA
	2	9.66043	0.917874	581	587	-	ATAAACA
	3	9.66043	0.917874	586	592	+	ATAAACA
	4	9.22027	0.905911	1139	1145	+	GGAAACA
	5	10.0479	0.905346	535	545	+	CAATAAACACA
	6	11.8957	0.903543	359	370	+	GCAGACAGGAAA
	7	9.92295	0.902199	579	589	-	TTATAAACAGT
LOC110260985	1	16.9218	1	1676	1686	+	TCCTGTTTACA
	2	15.7956	1	1676	1685	-	GTAAACAGGA
	3	12.6821	1	1679	1685	-	GTAAACA
	4	13.1623	0.98379	1677	1687	-	CTGTAAACAGG
	5	13.7256	0.923695	1673	1685	-	GTAAACAGGATTA
	6	11.807	0.921906	1567	1576	+	GAACACAGGA
LOC106507601	1	12.6821	1	1360	1366	-	GTAAACA
	2	12.6519	0.970934	1358	1368	-	GGGTAAACACC
	3	15.9256	0.966359	417	428	-	AAAAACAGGAAA
	4	13.5269	0.955581	419	428	-	AAAAACAGGA
	5	15.1747	0.93972	415	428	-	AAAAACAGGAAAGA
	6	13.9697	0.927939	416	428	-	AAAAACAGGAAAG
	7	12.0164	0.925143	419	429	+	TCCTGTTTTTC
	8	15.4735	0.924991	415	428	-	AAAAACAGGAAAGA
	9	15.0823	0.924983	416	428	-	AAAAACAGGAAAG
	10	11.2136	0.912892	1357	1367	+	GGGTGTTTACC
	11	14.2578	0.90506	415	428	-	AAAAACAGGAAAGA
	12	13.9607	0.903819	416	428	-	AAAAACAGGAAAG
LOC110260999	1	11.0775	0.910815	1576	1586	-	TTCTGTTTCCT
	2	11.0337	0.910147	1878	1888	-	TGGTGTTTTCT
	3	10.1732	0.908502	1575	1585	+	AAGGAAACAGA
	4	9.22027	0.905911	1577	1583	+	GGAAACA
	5	9.10647	0.902818	1879	1885	+	GAAAACA
LOC100521666	1	9.22027	0.905911	413	419	-	GGAAACA
LOC110261305	1	9.66043	0.917874	455	461	+	ATAAACA
	2	9.66043	0.917874	1878	1884	-	ATAAACA
	3	10.4527	0.915542	1876	1886	-	AAATAAACAAA
	4	14.4244	0.909687	1135	1148	-	AACAACAGGGAGTG
	5	13.9092	0.907437	1136	1148	-	AACAACAGGGAGT
	6	9.22027	0.905911	1739	1745	-	GGAAACA
	7	9.84809	0.900314	453	463	+	CTATAAACACT
LOC110261044	1	9.66043	0.917874	1947	1953	-	ATAAACA
	2	11.26	0.913599	1754	1764	+	TGCTGTTTTTC
LOC110261048	1	11.1498	0.911918	173	183	+	ATCTGTTTTCT
	2	9.22027	0.905911	886	892	-	GGAAACA
	3	10.0594	0.905635	174	184	-	AAGAAAACAGA
	4	9.10647	0.902818	176	182	-	GAAAACA
LOC110261323	1	12.1586	0.927313	1404	1414	-	TCTTGTTTCCT
	2	14.4355	0.915309	106	118	-	CACAACAGGAACT
	3	11.0775	0.910815	1972	1982	+	TTCTGTTTCCT
	4	10.1732	0.908502	1973	1983	-	AAGGAAACAGA
	5	10.9985	0.906076	1405	1414	+	GGAAACAAGA
	6	9.22027	0.905911	1405	1411	+	GGAAACA
	7	9.22027	0.905911	1975	1981	-	GGAAACA
LOC102165933	1	9.22027	0.905911	579	585	+	GGAAACA
LOC106509643	1	11.807	0.921906	1354	1363	+	GAACACAGGA
	2	11.6963	0.91974	263	272	+	GTCAACAGGG
	3	11.4272	0.916151	262	272	-	CCCTGTTGACT
LOC110261090	1	14.8463	0.918807	47	59	-	ATAAATAGGAAGA
	2	14.8495	0.914943	46	59	-	ATAAATAGGAAGAG
	3	11.3328	0.914711	1343	1353	-	ACTTGTTGACT
	4	11.2726	0.911442	50	59	-	ATAAATAGGA
	5	13.8359	0.901103	46	59	-	ATAAATAGGAAGAG
	6	11.7008	0.900506	48	59	-	ATAAATAGGAAG
LOC100522143	1	9.22027	0.905911	894	900	-	GGAAACA
	2	10.8804	0.903763	355	364	-	GGCAACAGGT
LOC100621455	1	11.6168	0.919045	157	167	-	TCTTGTTTTTT
	2	9.66043	0.917874	1523	1529	+	ATAAACA
	3	9.10647	0.902818	359	365	-	GAAAACA
	4	9.10647	0.902818	855	861	+	GAAAACA
LOC106510655	1	9.10647	0.902818	1574	1580	-	GAAAACA
LOC106508392	1	12.6944	0.935489	265	275	-	ACTTGTTTTCA
	2	9.10647	0.902818	266	272	+	GAAAACA
	3	10.6967	0.900167	1460	1469	-	GTAAGCAGGT
LOC110261178	1	12.6821	1	247	253	+	GTAAACA
	2	12.6821	1	400	406	+	GTAAACA
	3	13.1623	0.98379	398	408	+	CTGTAAACAGG
	4	15.5385	0.978891	399	409	-	GCCTGTTTACA
	5	12.7736	0.974	245	255	+	TAGTAAACAGT
	6	13.2474	0.943927	246	256	-	TACTGTTTACT
	7	14.3723	0.927798	400	413	+	GTAAACAGGCTGTG
	8	13.2265	0.924287	400	411	+	GTAAACAGGCTG
	9	14.6415	0.915342	400	412	+	GTAAACAGGCTGT
	10	13.2295	0.915071	400	412	+	GTAAACAGGCTGT
	11	14.6442	0.911514	400	413	+	GTAAACAGGCTGTG
	12	11.2339	0.910685	247	256	+	GTAAACAGTA
	13	11.0852	0.907774	400	409	+	GTAAACAGGC
	14	9.22027	0.905911	1254	1260	-	GGAAACA
LOC102157456	1	9.66043	0.917874	324	330	+	ATAAACA
	2	9.22027	0.905911	606	612	+	GGAAACA
	3	9.10647	0.902818	1364	1370	-	GAAAACA
LOC100525229	/
LOC100514905	1	15.7956	1	1919	1928	+	GTAAACAGGA
	2	12.6821	1	1919	1925	+	GTAAACA
	3	16.4583	0.992927	1918	1928	-	TCCTGTTTACT
	4	17.1924	0.986104	1919	1930	+	GTAAACAGGAAA
	5	12.9291	0.977916	1917	1927	+	TAGTAAACAGG
	6	17.5175	0.974528	1919	1932	+	GTAAACAGGAAACC
	7	16.524	0.972339	1919	1931	+	GTAAACAGGAAAC
	8	16.7277	0.95065	1919	1931	+	GTAAACAGGAAAC
	9	17.7667	0.940594	1919	1931	+	GTAAACAGGAAAC
	10	16.043	0.939353	1919	1931	+	GTAAACAGGAAAC
	11	16.3045	0.939245	1919	1932	+	GTAAACAGGAAACC
	12	16.1236	0.933414	1919	1931	+	GTAAACAGGAAAC
	13	15.8683	0.924984	1919	1932	+	GTAAACAGGAAACC
	14	14.899	0.916611	1919	1932	+	GTAAACAGGAAACC
	15	16.6013	0.915294	1919	1932	+	GTAAACAGGAAACC
	16	9.22027	0.905911	41	47	-	GGAAACA
	17	9.10647	0.902818	1164	1170	+	GAAAACA
	18	9.10647	0.902818	1405	1411	-	GAAAACA
	19	9.85959	0.900603	1403	1413	-	ATGAAAACAGT
LOC106510698	1	15.0048	0.952006	1420	1431	-	AGCAACAGGAAG
	2	16.4192	0.944979	1419	1431	-	AGCAACAGGAAGA
	3	16.8105	0.944492	1418	1431	-	AGCAACAGGAAGAA
	4	12.6407	0.938229	1422	1431	-	AGCAACAGGA
	5	9.66043	0.917874	94	100	-	ATAAACA
	6	13.3129	0.916522	1419	1431	-	AGCAACAGGAAGA
	7	14.8055	0.914209	1418	1431	-	AGCAACAGGAAGAA
	8	13.4362	0.91389	1418	1431	-	AGCAACAGGAAGAA
	9	14.5084	0.913088	1419	1431	-	AGCAACAGGAAGA
	10	10.2529	0.91051	92	102	-	ATATAAACAAT
LOC102158676	1	12.6821	1	90	96	-	GTAAACA
	2	14.5427	0.975469	1849	1858	-	GAAAACAGGA
	3	14.9328	0.969648	1849	1859	+	TCCTGTTTTCA
	4	12.3543	0.963437	88	98	-	TAGTAAACATC
	5	14.8089	0.942526	1846	1858	-	GAAAACAGGATAG
	6	13.9017	0.934812	1847	1858	-	GAAAACAGGATA
	7	12.461	0.912354	829	840	-	ATAAAAAGGAAA
	8	13.1499	0.909636	1845	1858	-	GAAAACAGGATAGA
	9	9.22027	0.905911	913	919	-	GGAAACA
	10	9.10647	0.902818	1612	1618	-	GAAAACA
	11	9.10647	0.902818	1852	1858	-	GAAAACA
	12	9.94054	0.902642	911	921	-	ATGGAAACAAC
	13	10.4847	0.901768	87	97	+	GGATGTTTACT
	14	10.4824	0.901734	910	920	+	GGTTGTTTCCA
LOC110261227	/
LOC102163153	1	12.6821	1	1422	1428	-	GTAAACA
	2	12.9914	0.979484	1420	1430	-	CAGTAAACAGG
	3	15.075	0.971817	1419	1429	+	GCCTGTTTACT
	4	12.3253	0.929856	1597	1607	+	CCCTGTTTTCT
	5	13.2265	0.924287	1417	1428	-	GTAAACAGGCTG
	6	9.66043	0.917874	1934	1940	-	ATAAACA
	7	13.5497	0.915576	1415	1428	-	GTAAACAGGCTGCC
	8	11.2263	0.910536	1597	1606	-	GAAAACAGGG
	9	11.0852	0.907774	1419	1428	-	GTAAACAGGC
	10	10.7879	0.906395	830	840	+	ATTTGTTTTCA
	11	9.22027	0.905911	1022	1028	-	GGAAACA
	12	9.10647	0.902818	833	839	-	GAAAACA
	13	9.10647	0.902818	1600	1606	-	GAAAACA
	14	12.421	0.901017	1416	1428	-	GTAAACAGGCTGC
LOC110255328	1	9.10647	0.902818	265	271	-	GAAAACA
LOC110261410	1	11.4371	0.914663	467	476	+	GACAGCAGGA
	2	9.22027	0.905911	1139	1145	-	GGAAACA
LOC110261243	1	12.3295	0.929921	298	308	+	GGCTGTTTTCT
	2	13.2143	0.924096	1824	1835	-	GGAAACCGGAAA
	3	11.8902	0.923535	1826	1835	-	GGAAACCGGA
	4	13.4543	0.914159	1178	1191	-	ATGGACAGGAAATG
	5	13.3984	0.913329	1822	1835	-	GGAAACCGGAAAAG
	6	12.3094	0.909992	1180	1191	-	ATGGACAGGAAA
	7	9.10647	0.902818	301	307	-	GAAAACA
LOC106504299	/
LOC110261697	1	11.2781	0.913876	36	46	-	AGCTGTTTCCA
	2	9.22027	0.905911	37	43	+	GGAAACA
LOC102161744	1	12.5379	0.913553	1740	1751	-	CTGAACAGGAAG
	2	14.2698	0.912831	705	717	+	AGTAACAGGAAAT
	3	9.22027	0.905911	1645	1651	+	GGAAACA
	4	12.7183	0.903223	1738	1751	-	CTGAACAGGAAGAG
	5	13.9613	0.902934	705	718	+	AGTAACAGGAAATT
LOC110261776	1	12.0803	0.926118	317	327	+	TCTTGTTTTTA
	2	12.6888	0.915906	475	486	-	AAAAACAGAAAG
	3	9.22027	0.905911	960	966	+	GGAAACA
	4	9.10647	0.902818	1684	1690	-	GAAAACA
LOC106507125	1	10.9208	0.904554	1340	1349	-	GGCCACAGGA
	2	12.4323	0.901215	1337	1349	-	GGCCACAGGAAGC
LOC110261654	1	12.6821	1	1939	1945	+	GTAAACA
	2	12.9914	0.979484	1937	1947	+	CAGTAAACAGG
	3	15.075	0.971817	1938	1948	-	GCCTGTTTACT
	4	11.0852	0.907774	1939	1948	+	GTAAACAGGC
	5	9.22027	0.905911	959	965	+	GGAAACA
	6	9.10647	0.902818	17	23	-	GAAAACA
LOC100512907	1	12.6821	1	1186	1192	-	GTAAACA
	2	15.2071	0.973833	1183	1193	+	TCTTGTTTACC
	3	12.6561	0.971039	1184	1194	-	GGGTAAACAAG
	4	12.3548	0.932632	1183	1192	-	GTAAACAAGA
	5	9.66043	0.917874	1335	1341	-	ATAAACA
	6	10.4527	0.915542	1333	1343	-	AAATAAACAAA
	7	9.22027	0.905911	647	653	+	GGAAACA
	8	10.8804	0.903763	267	276	+	GGCAACAGGT
	9	12.3919	0.900513	267	279	+	GGCAACAGGTAGC
LOC106504342	1	12.4422	0.931641	1510	1520	+	TCCTGTTTTTT
	2	10.1835	0.908761	1426	1436	-	ATGGAAACAAA
	3	10.1732	0.908502	650	660	+	AAGGAAACAGA
	4	9.89874	0.901589	1122	1132	-	AAGAAAACAAA
	5	9.66043	0.917874	140	146	-	ATAAACA
	6	9.66043	0.917874	870	876	-	ATAAACA
	7	9.22027	0.905911	652	658	+	GGAAACA
	8	9.22027	0.905911	1428	1434	-	GGAAACA
	9	9.10647	0.902818	191	197	+	GAAAACA
	10	9.10647	0.902818	1124	1130	-	GAAAACA
	11	16.9281	0.965771	1506	1519	-	AAAAACAGGAAAGG
	12	15.9256	0.966359	1508	1519	-	AAAAACAGGAAA
	13	11.9372	0.90419	1592	1603	-	TTAAACAGGAAA
	14	13.9697	0.927939	1507	1519	-	AAAAACAGGAAAG
	15	13.5269	0.955581	1510	1519	-	AAAAACAGGA
	16	11.9234	0.924184	1594	1603	-	TTAAACAGGA
	17	13.9637	0.900148	1506	1519	-	AAAAACAGGAAAGG
	18	13.9607	0.903819	1507	1519	-	AAAAACAGGAAAG
	19	15.6001	0.926837	1506	1519	-	AAAAACAGGAAAGG
	20	15.0823	0.924983	1507	1519	-	AAAAACAGGAAAG
LOC110261676	1	12.6821	1	940	946	+	GTAAACA
	2	13.1271	0.982903	938	948	+	AAGTAAACACT
	3	9.66043	0.917874	234	240	-	ATAAACA
	4	14.4355	0.915309	722	734	+	CACAACAGGAACT
	5	10.1175	0.907099	232	242	-	AGATAAACAAA
	6	9.22027	0.905911	1201	1207	-	GGAAACA
LOC106504394	1	11.5752	0.91841	652	662	+	ATCTGTTTATA
	2	9.66043	0.917874	655	661	-	ATAAACA
	3	10.5165	0.917149	653	663	-	GTATAAACAGA
	4	11.1822	0.912413	1742	1752	-	TCTTGTTGATA
	5	9.22027	0.905911	727	733	-	GGAAACA
	6	9.22027	0.905911	1001	1007	-	GGAAACA
	7	10.0594	0.905635	159	169	-	AAGAAAACAGA
	8	9.10647	0.902818	49	55	-	GAAAACA
	9	9.10647	0.902818	161	167	-	GAAAACA
	10	9.92226	0.902182	47	57	-	AAGAAAACACA
	11	10.4187	0.900762	158	168	+	CTCTGTTTTCT
LOC110261680	1	12.6821	1	38	44	-	GTAAACA
	2	12.6821	1	826	832	+	GTAAACA
	3	13.3229	0.987833	36	46	-	GTGTAAACAGG
	4	15.7018	0.981383	825	835	-	TGCTGTTTACT
	5	15.5088	0.978437	35	45	+	ACCTGTTTACA
	6	12.9014	0.977218	824	834	+	TAGTAAACAGC
	7	13.0195	0.945646	35	44	-	GTAAACAGGT
	8	11.0292	0.910078	124	134	-	ACCTGTTTTTT
	9	14.1563	0.907129	826	838	+	GTAAACAGCAAGC
	10	9.22027	0.905911	1075	1081	+	GGAAACA
	11	11.9844	0.904926	826	837	+	GTAAACAGCAAG
	12	10.8804	0.903763	1085	1094	+	GGCAACAGGT
	13	9.10647	0.902818	347	353	+	GAAAACA
	14	9.89874	0.901589	345	355	+	AAGAAAACAAA
	15	10.7508	0.901227	125	134	+	AAAAACAGGT
	16	14.1938	0.900089	826	838	+	GTAAACAGCAAGC
LOC102157750	1	10.1835	0.908761	551	561	+	ATGGAAACAAA
	2	9.22027	0.905911	553	559	+	GGAAACA
	3	9.22027	0.905911	995	1001	+	GGAAACA
LOC102161511	1	11.4022	0.915769	67	77	+	TGTTGTTTCCT
	2	12.3693	0.910925	977	988	+	AAAAAAAGGAAG
	3	9.22027	0.905911	70	76	-	GGAAACA
LOC110261533	1	12.3253	0.929856	496	506	-	CCCTGTTTTCT
	2	11.2263	0.910536	497	506	+	GAAAACAGGG
	3	11.2041	0.910102	1460	1469	-	AAAAGCAGGA
	4	12.1173	0.906998	1458	1469	-	AAAAGCAGGAAA
	5	10.9237	0.904611	1084	1093	+	GTAAGCCGGA
	6	9.10647	0.902818	497	503	+	GAAAACA
LOC106504434	1	13.7536	0.932502	590	601	-	AAATACAGGAAA
LOC102164231	1	10.7843	0.923894	1572	1582	+	ATATAAACAGA
	2	11.6049	0.918863	1573	1583	-	GTCTGTTTATA
	3	9.66043	0.917874	1574	1580	+	ATAAACA
	4	10.3999	0.900475	243	253	+	TGCTGTTGTCC
LOC102165023	1	13.6565	0.958117	1159	1168	+	GGCAACAGGA
	2	15.2884	0.956426	1159	1170	+	GGCAACAGGAAG
	3	16.2904	0.956295	1159	1172	+	GGCAACAGGAAGGG
	4	17.008	0.947373	1159	1172	+	GGCAACAGGAAGGG
	5	16.4901	0.94604	1159	1171	+	GGCAACAGGAAGG
	6	14.4852	0.943907	571	582	+	AAGAACAGGAAG
	7	14.8821	0.943797	1159	1171	+	GGCAACAGGAAGG
	8	14.6692	0.93221	571	584	+	AAGAACAGGAAGAG
	9	14.636	0.931715	1097	1110	+	GACTACAGGAAATG
	10	13.4896	0.928387	1097	1108	+	GACTACAGGAAA
	11	11.6857	0.920097	605	615	+	TGCTGTTTTTT
	12	14.3206	0.90991	1159	1171	+	GGCAACAGGAAGG
	13	14.3234	0.906156	1159	1172	+	GGCAACAGGAAGGG
	14	10.5605	0.902925	1158	1168	-	TCCTGTTGCCA
	15	14.5394	0.902278	1159	1172	+	GGCAACAGGAAGGG
	16	14.2632	0.901288	1159	1171	+	GGCAACAGGAAGG
LOC106504458	1	13.5269	0.955581	819	828	+	AAAAACAGGA
	2	12.0164	0.925143	818	828	-	TCCTGTTTTTC
	3	13.9786	0.921949	1935	1948	+	AGCTACAGGAAGTG
	4	12.8327	0.918149	1935	1946	+	AGCTACAGGAAG
	5	14.7695	0.914721	1935	1948	+	AGCTACAGGAAGTG
	6	14.2525	0.912572	1935	1947	+	AGCTACAGGAAGT
	7	9.22027	0.905911	1217	1223	-	GGAAACA
LOC102166701	1	12.1586	0.927313	962	972	+	TCTTGTTTCCT
	2	10.4142	0.900693	162	172	-	CCCTGTTTCCC
	3	10.2764	0.911102	219	229	-	ATATAAACACT
	4	9.66043	0.917874	221	227	-	ATAAACA
	5	9.22027	0.905911	163	169	+	GGAAACA
	6	9.22027	0.905911	511	517	-	GGAAACA
	7	9.22027	0.905911	965	971	-	GGAAACA
	8	12.4613	0.91236	1585	1596	-	GAGAACAGGATG
	9	11.1229	0.908511	163	172	+	GGAAACAGGG
	10	10.9985	0.906076	962	971	-	GGAAACAAGA
	11	10.9885	0.905881	1587	1596	-	GAGAACAGGA
LOC100519495	/
LOC110261612	1	12.69	0.939194	370	379	-	GTCAGCAGGA
	2	12.8916	0.919067	858	869	+	ATCACCAGGAAG
	3	13.4186	0.918359	367	379	-	GTCAGCAGGAAAC
	4	12.8365	0.918207	368	379	-	GTCAGCAGGAAA
	5	11.1229	0.908511	363	372	-	GGAAACAGGG
	6	10.84	0.907191	363	373	+	CCCTGTTTCCT
	7	9.22027	0.905911	366	372	-	GGAAACA
LOC110261614	1	11.143	0.911815	1825	1835	-	CGCTGTTTTCC
	2	11.0398	0.91024	932	942	+	AGTTGTTGACA
	3	12.3094	0.909992	1818	1829	+	ATGGACAGGAAA
	4	15.4354	0.907655	1789	1801	+	GACATCAGGAAGT
	5	9.22027	0.905911	1896	1902	+	GGAAACA
	6	13.7289	0.90474	1789	1801	+	GACATCAGGAAGT
	7	15.7795	0.904008	1789	1802	+	GACATCAGGAAGTT
	8	9.10647	0.902818	1549	1555	+	GAAAACA
	9	9.10647	0.902818	1826	1832	+	GAAAACA
	10	9.10647	0.902818	1846	1852	+	GAAAACA
LOC100152407	1	14.7798	0.980112	681	690	+	ATAAACAGGA
	2	16.1145	0.965221	681	693	+	ATAAACAGGATGC
	3	15.7997	0.959749	313	325	-	GGCAACAGGATGT
	4	15.4928	0.959612	681	692	+	ATAAACAGGATG
	5	13.6565	0.958117	316	325	-	GGCAACAGGA
	6	15.8171	0.949264	681	694	+	ATAAACAGGATGCC
	7	15.9601	0.93766	681	693	+	ATAAACAGGATGC
	8	15.8415	0.936339	681	693	+	ATAAACAGGATGC
	9	15.7233	0.934571	313	325	-	GGCAACAGGATGT
	10	15.5368	0.926422	681	694	+	ATAAACAGGATGCC
	11	15.4149	0.924136	312	325	-	GGCAACAGGATGTT
	12	15.1179	0.923404	313	325	-	GGCAACAGGATGT
	13	12.9809	0.920458	314	325	-	GGCAACAGGATG
	14	15.1639	0.920195	312	325	-	GGCAACAGGATGTT
	15	9.66043	0.917874	681	687	+	ATAAACA
	16	9.66043	0.917874	1022	1028	+	ATAAACA
	17	14.6975	0.913671	681	694	+	ATAAACAGGATGCC
	18	11.1952	0.912612	680	690	-	TCCTGTTTATG
	19	14.8663	0.911702	681	693	+	ATAAACAGGATGC
	20	12.3751	0.911015	321	332	-	GTAGACAGGCAA
	21	15.3291	0.906154	681	693	+	ATAAACAGGATGC
	22	14.61	0.903483	681	694	+	ATAAACAGGATGCC
	23	9.10647	0.902818	309	315	+	GAAAACA
	24	9.10647	0.902818	849	855	-	GAAAACA
	25	14.9149	0.900301	313	325	-	GGCAACAGGATGT
LOC106507734	1	12.6821	1	1446	1452	-	GTAAACA
	2	13.4352	0.990662	1444	1454	-	ATGTAAACAGT
	3	13.7109	0.951001	1443	1453	+	TACTGTTTACA
	4	11.7219	0.920649	1707	1717	-	TACTGTTTTCA
	5	14.4355	0.915309	1068	1080	-	CACAACAGGAACT
	6	11.2339	0.910685	1443	1452	-	GTAAACAGTA
	7	9.10647	0.902818	468	474	+	GAAAACA
	8	9.10647	0.902818	1638	1644	-	GAAAACA
	9	9.10647	0.902818	1708	1714	+	GAAAACA
	10	9.85959	0.900603	1706	1716	+	ATGAAAACAGT
LOC110261624	1	15.8494	0.928678	1956	1968	-	TCAAACAGGAAGT
	2	15.9435	0.926269	1955	1968	-	TCAAACAGGAAGTA
	3	14.4176	0.907729	1955	1968	-	TCAAACAGGAAGTA
	4	14.1225	0.906557	1956	1968	-	TCAAACAGGAAGT
LOC102168159	1	11.8657	0.922843	219	229	+	TGTTGTTTCCA
	2	9.22027	0.905911	222	228	-	GGAAACA
	3	9.94054	0.902642	220	230	-	ATGGAAACAAC
LOC110262036	1	11.6963	0.91974	185	194	-	GTCAACAGGG
	2	11.4272	0.916151	185	195	+	CCCTGTTGACT
	3	12.2178	0.908563	1823	1834	+	AAGGACAGGAAG
	4	12.3689	0.900111	182	194	-	GTCAACAGGGAGA
LOC102159054	1	12.6821	1	133	139	+	GTAAACA
	2	12.6988	0.972114	131	141	+	CAGTAAACACT
	3	9.66043	0.917874	500	506	+	ATAAACA
	4	10.1055	0.906797	498	508	+	AAATAAACACT
LOC110262057	1	11.8656	0.922842	236	246	-	GGCTGTTTATC
	2	9.66043	0.917874	237	243	+	ATAAACA
	3	12.1921	0.908162	613	624	-	GACACCAGGAAG
	4	9.22027	0.905911	1184	1190	-	GGAAACA
	5	10.0352	0.905026	235	245	+	AGATAAACAGC
LOC110262083	1	9.22027	0.905911	298	304	-	GGAAACA
	2	9.22027	0.905911	565	571	+	GGAAACA
	3	9.10647	0.902818	1018	1024	+	GAAAACA
	4	9.10647	0.902818	1196	1202	+	GAAAACA
	5	9.10647	0.902818	1765	1771	+	GAAAACA
	6	9.10647	0.902818	1888	1894	-	GAAAACA
LOC102159502	1	9.22027	0.905911	1213	1219	-	GGAAACA
	2	10.8852	0.903857	126	135	+	GGGAACAGGA
LOC110262088	1	14.4355	0.915309	495	507	-	CACAACAGGAACT
	2	9.22027	0.905911	1333	1339	-	GGAAACA
	3	14.1267	0.905346	494	507	-	CACAACAGGAACTT
	4	10.7912	0.902018	1328	1337	-	AAACACAGGA
LOC110261974	1	9.10647	0.902818	1031	1037	+	GAAAACA
	2	11.6737	0.900082	1219	1230	+	ACCAACAGGCAG
LOC102159863	/
LOC110262116	1	12.6821	1	581	587	-	GTAAACA
	2	12.7526	0.97347	579	589	-	AGGTAAACATA
	3	9.66043	0.917874	1612	1618	-	ATAAACA
	4	10.8257	0.906973	76	86	-	TGCTGTTGTCT
	5	10.7912	0.902018	257	266	+	AAACACAGGA
	6	9.8664	0.900775	1610	1620	-	ATATAAACATT
LOC100624891	1	9.66043	0.917874	1619	1625	-	ATAAACA
	2	10.8257	0.906973	93	103	-	TGCTGTTGTCT
	3	10.7912	0.902018	274	283	+	AAACACAGGA
	4	9.8664	0.900775	1617	1627	-	ATATAAACATT
LOC102163742	1	12.6821	1	913	919	-	GTAAACA
	2	13.635	0.995694	911	921	-	AAGTAAACAGA
	3	12.4077	0.931114	910	920	+	CTCTGTTTACT
	4	11.3239	0.914574	430	440	-	TGTTGTTTTTA
LOC106507799	1	14.4355	0.915309	920	932	+	CACAACAGGAACT
	2	9.22027	0.905911	1372	1378	-	GGAAACA
	3	9.10647	0.902818	3	9	+	GAAAACA
	4	9.10647	0.902818	1113	1119	-	GAAAACA
	5	9.9157	0.902016	1370	1380	-	GTGGAAACAAA
LOC110261964	1	12.2009	0.927958	1165	1175	-	TTTTGTTTTCA
	2	12.0803	0.926118	635	645	-	TCTTGTTTTTA
	3	11.4919	0.915736	804	813	+	GTAATCAGGA
	4	12.1784	0.90795	636	647	+	AAAAACAAGAAG
	5	10.0697	0.905895	1164	1174	+	ATGAAAACAAA
	6	9.10647	0.902818	1166	1172	+	GAAAACA
LOC110262185	1	9.22027	0.905911	887	893	+	GGAAACA
	2	9.10647	0.902818	1645	1651	+	GAAAACA
	3	9.89874	0.901589	1643	1653	+	AAGAAAACAAA
LOC110262188	1	9.66043	0.917874	146	152	-	ATAAACA
	2	9.66043	0.917874	1952	1958	+	ATAAACA
	3	11.2203	0.912994	143	153	+	TACTGTTTATT
	4	10.7879	0.906395	511	521	-	ATTTGTTTTCA
	5	9.22027	0.905911	482	488	-	GGAAACA
	6	10.0697	0.905895	510	520	+	ATGAAAACAAA
	7	9.10647	0.902818	512	518	+	GAAAACA
LOC102167132	1	13.287	0.944533	1408	1418	-	TGCTGTTTTCC
	2	9.66043	0.917874	1117	1123	+	ATAAACA
	3	9.66043	0.917874	1233	1239	+	ATAAACA
	4	10.4527	0.915542	1115	1125	+	AAATAAACAAA
	5	9.10647	0.902818	1409	1415	+	GAAAACA
LOC102164595	1	12.6821	1	535	541	+	GTAAACA
	2	11.8913	0.951776	533	543	+	TGGTAAACATT
	3	11.2041	0.910102	763	772	+	AAAAGCAGGA
	4	12.1173	0.906998	763	774	+	AAAAGCAGGAAA
LOC100738899	1	11.9634	0.924334	40	50	-	CCTTGTTTTCA
	2	9.10647	0.902818	41	47	+	GAAAACA
	3	9.10647	0.902818	194	200	+	GAAAACA
LOC100523503	1	12.2199	0.92999	888	897	+	GAAAGCAGGA
	2	13.2924	0.925313	888	899	+	GAAAGCAGGAAG
	3	13.4456	0.918828	888	900	+	GAAAGCAGGAAGG
	4	11.1106	0.90827	563	572	-	CAAAACAGGA
	5	9.10647	0.902818	1079	1085	-	GAAAACA
LOC110262210	1	12.1165	0.927966	555	564	-	GGAAGCAGGA
LOC102161477	1	13.5805	0.921173	1746	1758	+	GACAGCAGGATGT
	2	11.4371	0.914663	1746	1755	+	GACAGCAGGA
	3	9.22027	0.905911	644	650	+	GGAAACA
	4	9.96405	0.903234	642	652	+	ATGGAAACACC
LOC106504836	1	10.6949	0.900131	1218	1227	+	ACAAACAGGA
LOC102160855	1	9.22027	0.905911	1048	1054	+	GGAAACA
LOC106504843	1	12.2606	0.928869	1237	1247	+	GCTTGTTTTCT
	2	12.614	0.914739	972	983	-	ATCAACAAGAAG
	3	10.9985	0.906076	38	47	-	GGAAACAAGA
	4	9.22027	0.905911	41	47	-	GGAAACA
	5	9.10647	0.902818	1240	1246	-	GAAAACA
	6	9.10647	0.902818	1696	1702	-	GAAAACA
LOC110255424	1	12.6821	1	538	544	-	GTAAACA
	2	13.2169	0.985165	536	546	-	CTGTAAACAAA
	3	14.1899	0.95831	535	545	+	TTTTGTTTACA
LOC102162684	1	12.6821	1	169	175	-	GTAAACA
	2	13.4023	0.989835	167	177	-	ATGTAAACAAC
	3	15.3399	0.97586	166	176	+	TGTTGTTTACA
	4	13.4235	0.953556	179	188	-	AGAAACAGGA
	5	14.784	0.942093	176	188	-	AGAAACAGGATAT
	6	13.4991	0.914824	175	188	-	AGAAACAGGATATG
	7	12.3534	0.910678	177	188	-	AGAAACAGGATA
	8	13.9695	0.903966	176	188	-	AGAAACAGGATAT
	9	9.10647	0.902818	1020	1026	+	GAAAACA
	10	10.5312	0.902478	179	189	+	TCCTGTTTCTC
	11	13.9017	0.902064	175	188	-	AGAAACAGGATATG
	12	13.9725	0.900295	175	188	-	AGAAACAGGATATG
LOC102163572	1	12.6821	1	855	861	+	GTAAACA
	2	12.7526	0.97347	853	863	+	AGGTAAACATA
	3	9.66043	0.917874	1124	1130	-	ATAAACA
	4	9.66043	0.917874	1229	1235	+	ATAAACA
	5	10.2084	0.909389	1122	1132	-	GAATAAACACA
	6	9.10647	0.902818	1324	1330	-	GAAAACA
LOC100628100	1	11.1007	0.908078	666	675	+	AGAAGCAGGA
	2	9.10647	0.902818	111	117	-	GAAAACA
LOC110262223	1	11.8995	0.923359	1955	1965	-	CCCTGTTTTCC
	2	14.4355	0.915309	1373	1385	+	CACAACAGGAACT
	3	11.2263	0.910536	1956	1965	+	GAAAACAGGG
	4	9.10647	0.902818	1956	1962	+	GAAAACA
LOC110255301	1	11.4972	0.91722	1043	1053	+	TGGTGTTTTCA
	2	14.069	0.909826	954	966	+	CTCTACAGGAAGT
	3	12.1501	0.907508	954	965	+	CTCTACAGGAAG
	4	9.22027	0.905911	878	884	+	GGAAACA
	5	9.22027	0.905911	1390	1396	+	GGAAACA
	6	9.22027	0.905911	1533	1539	+	GGAAACA
	7	12.8239	0.904793	954	967	+	CTCTACAGGAAGTC
	8	9.10647	0.902818	1046	1052	-	GAAAACA
	9	10.4824	0.901734	877	887	-	GGTTGTTTCCA
	10	9.85025	0.900368	1044	1054	-	ATGAAAACACC
LOC102167309	1	13.3758	0.926614	736	747	+	AAAAACAGGCAA
	2	11.7374	0.920885	225	235	-	TTTTGTTTTCT
	3	13.5599	0.915728	736	749	+	AAAAACAGGCAAAG
	4	11.0589	0.910532	735	745	-	GCCTGTTTTTT
	5	9.10647	0.902818	226	232	+	GAAAACA
LOC100523684	1	11.6133	0.918991	1174	1184	-	ATCTGTTTTCA
	2	11.2041	0.910102	602	611	+	AAAAGCAGGA
	3	10.8326	0.907078	358	368	-	TACTGTTTTCC
	4	12.1173	0.906998	602	613	+	AAAAGCAGGAAA
	5	12.7413	0.906586	602	614	+	AAAAGCAGGAAAT
	6	9.22027	0.905911	443	449	+	GGAAACA
	7	10.0361	0.905048	441	451	+	AAGGAAACACA
	8	12.792	0.904319	602	615	+	AAAAGCAGGAAATC
	9	9.10647	0.902818	359	365	+	GAAAACA
	10	9.10647	0.902818	1175	1181	+	GAAAACA
LOC102164776	1	11.1405	0.908857	165	174	+	TTCAACAGGA
	2	10.6331	0.904034	560	570	+	GCCTGTTTTTC
LOC102164161	1	12.6821	1	1129	1135	-	GTAAACA
	2	12.7682	0.973862	1127	1137	-	TTGTAAACATA
	3	10.8392	0.907179	1891	1901	-	TTTTGTTGACT
	4	9.10647	0.902818	418	424	+	GAAAACA
	5	9.10647	0.902818	473	479	+	GAAAACA
	6	9.10647	0.902818	574	580	+	GAAAACA
LOC106504949	1	13.8059	1	1258	1268	+	ATGTAAACAGA
	2	12.6821	1	1260	1266	+	GTAAACA
	3	12.8712	0.938188	1259	1269	-	CTCTGTTTACA
	4	11.7374	0.920885	716	726	+	TTTTGTTTTCT
	5	9.66043	0.917874	789	795	-	ATAAACA
	6	10.1849	0.908797	787	797	-	GAATAAACAAA
	7	9.10647	0.902818	719	725	-	GAAAACA
LOC102161092	1	11.7374	0.920885	403	413	-	TTTTGTTTTCT
	2	11.3028	0.914253	1423	1433	-	TTTTGTTGACA
	3	9.10647	0.902818	404	410	+	GAAAACA
LOC110255481	1	12.6821	1	666	672	-	GTAAACA
	2	12.2887	0.961787	664	674	-	CAGTAAACATT
	3	9.66043	0.917874	1398	1404	-	ATAAACA
	4	9.66043	0.917874	1572	1578	-	ATAAACA
	5	11.4999	0.91726	582	592	+	CCTTGTTTTCT
	6	10.4762	0.916134	1570	1580	-	AAATAAACACA
	7	14.1838	0.907595	1471	1483	-	ATTAATAGGAAGT
	8	14.2291	0.904581	1470	1483	-	ATTAATAGGAAGTT
	9	13.6891	0.904145	1471	1483	-	ATTAATAGGAAGT
	10	9.10647	0.902818	331	337	-	GAAAACA
	11	9.10647	0.902818	585	591	-	GAAAACA
	12	9.10647	0.902818	779	785	+	GAAAACA
	13	12.6197	0.901759	1584	1597	+	AAAAAAAGGAAATG
	14	10.433	0.900979	778	788	-	TATTGTTTTCT
LOC100522818	1	14.5427	0.975469	1943	1952	-	GAAAACAGGA
	2	14.9328	0.969648	1943	1953	+	TCCTGTTTTCA
	3	11.6993	0.920303	756	766	-	TTTTGTTTATT
	4	9.66043	0.917874	757	763	+	ATAAACA
	5	10.4527	0.915542	755	765	+	AAATAAACAAA
	6	13.2027	0.914606	1940	1952	-	GAAAACAGGAATG
	7	9.10647	0.902818	940	946	-	GAAAACA
	8	9.10647	0.902818	1025	1031	-	GAAAACA
	9	9.10647	0.902818	1946	1952	-	GAAAACA
	10	12.5873	0.901278	1939	1952	-	GAAAACAGGAATGG
LOC106504979	1	13.5938	0.930011	1446	1457	+	AAGAACAGGAAA
	2	13.9168	0.92103	1446	1459	+	AAGAACAGGAAACC
	3	9.66043	0.917874	425	431	-	ATAAACA
	4	10.1849	0.908797	423	433	-	GAATAAACAAA
	5	9.22027	0.905911	868	874	-	GGAAACA
LOC100737186	1	13.4392	0.927602	483	494	+	ATAACCAGGAAG
	2	14.5239	0.916631	483	495	+	ATAACCAGGAAGT
	3	14.24	0.908545	483	495	+	ATAACCAGGAAGT
	4	14.2134	0.90661	483	496	+	ATAACCAGGAAGTT
	5	14.2823	0.905469	483	496	+	ATAACCAGGAAGTT
	6	10.6355	0.904069	21	31	-	TCATGTTTTCT
	7	9.10647	0.902818	22	28	+	GAAAACA
	8	9.10647	0.902818	1728	1734	+	GAAAACA
	9	12.566	0.900962	483	496	+	ATAACCAGGAAGTT
LOC106504991	1	12.6821	1	1401	1407	+	GTAAACA
	2	13.2588	0.986219	1399	1409	+	ATGTAAACATA
	3	11.1814	0.912401	1400	1410	-	TTATGTTTACA
	4	9.10647	0.902818	1839	1845	-	GAAAACA
LOC110255499	1	9.66043	0.917874	1215	1221	-	ATAAACA
	2	10.1055	0.906797	1213	1223	-	AAATAAACACT
	3	9.22027	0.905911	491	497	+	GGAAACA
LOC102164427	1	14.8541	0.911492	1555	1567	+	TTCAACAGGAAAT
	2	14.1323	0.910773	1555	1567	+	TTCAACAGGAAAT
	3	11.1405	0.908857	1555	1564	+	TTCAACAGGA
	4	11.0355	0.9068	1702	1711	+	GAAAATAGGA
	5	12.6784	0.905491	1555	1567	+	TTCAACAGGAAAT
	6	14.6932	0.904904	1555	1568	+	TTCAACAGGAAATT
	7	13.9931	0.904367	1555	1567	+	TTCAACAGGAAAT
	8	14.0373	0.901377	1555	1568	+	TTCAACAGGAAATT
	9	13.823	0.900915	1555	1568	+	TTCAACAGGAAATT
LOC102167824	1	11.0355	0.9068	508	517	+	GAAAATAGGA
LOC102159171	/
LOC102160321	1	11.8018	0.921868	108	118	-	TGCTGTTTCCC
	2	9.22027	0.905911	109	115	+	GGAAACA
LOC110255733	1	9.66043	0.917874	514	520	+	ATAAACA
	2	10.3456	0.912843	512	522	+	GAATAAACAGA
	3	11.1116	0.911336	513	523	-	ATCTGTTTATT
	4	9.10647	0.902818	631	637	+	GAAAACA
LOC106507913	1	12.6821	1	779	785	-	GTAAACA
	2	13.2065	0.984903	777	787	-	GAGTAAACAAA
	3	13.7264	0.951237	776	786	+	TTTTGTTTACT
	4	12.6944	0.935489	1772	1782	-	ACTTGTTTTCA
	5	9.66043	0.917874	43	49	-	ATAAACA
	6	9.66043	0.917874	1894	1900	-	ATAAACA
	7	9.22027	0.905911	874	880	-	GGAAACA
	8	10.7156	0.905292	40	50	+	GTCTGTTTATC
	9	9.10647	0.902818	1773	1779	+	GAAAACA
LOC100621751	1	17.1007	0.984675	1640	1651	+	GAAAACAGGAAG
	2	14.5427	0.975469	1640	1649	+	GAAAACAGGA
	3	17.2866	0.971096	1640	1653	+	GAAAACAGGAAGAG
	4	14.9328	0.969648	1639	1649	-	TCCTGTTTTCA
	5	17.5741	0.95563	1640	1653	+	GAAAACAGGAAGAG
	6	17.0561	0.954506	1640	1652	+	GAAAACAGGAAGA
	7	15.2148	0.949582	1640	1652	+	GAAAACAGGAAGA
	8	16.5938	0.948385	1640	1652	+	GAAAACAGGAAGA
	9	16.5976	0.94414	1640	1653	+	GAAAACAGGAAGAG
	10	16.7905	0.940742	1640	1653	+	GAAAACAGGAAGAG
	11	16.5131	0.94014	1640	1652	+	GAAAACAGGAAGA
	12	12.2276	0.928365	1973	1983	+	TGCTGTTTCCT
	13	17.159	0.922953	1640	1653	+	GAAAACAGGAAGAG
	14	16.3639	0.920775	1640	1652	+	GAAAACAGGAAGA
	15	9.66043	0.917874	496	502	+	ATAAACA
	16	9.22027	0.905911	1976	1982	-	GGAAACA
	17	9.10647	0.902818	1640	1646	+	GAAAACA
LOC106505145	1	12.6529	0.915346	556	567	+	GAAAAAAGGAAG
	2	11.3239	0.914574	1933	1943	-	TGTTGTTTTTA
	3	12.461	0.912354	1406	1417	+	ATAAAAAGGAAA
	4	10.9838	0.905787	1816	1825	+	GACAACAGGT
	5	10.6327	0.904028	1815	1825	-	ACCTGTTGTCA
	6	10.6079	0.903649	1413	1423	-	TGGTGTTTTCC
	7	9.10647	0.902818	1414	1420	+	GAAAACA
LOC100624251	1	12.6821	1	1236	1242	+	GTAAACA
	2	12.8075	0.974852	1234	1244	+	TTGTAAACACT
	3	13.5114	0.947957	1938	1948	-	GCCTGTTTATA
	4	12.2199	0.92999	1924	1933	-	GAAAGCAGGA
	5	13.5805	0.921173	1921	1933	-	GAAAGCAGGATAT
	6	10.6472	0.92044	1914	1924	-	ATATAAACACA
	7	9.66043	0.917874	1916	1922	-	ATAAACA
	8	9.66043	0.917874	1939	1945	+	ATAAACA
	9	14.4355	0.915309	1133	1145	+	CACAACAGGAACT
	10	12.3107	0.910011	277	288	-	GTGAACAGGCAA
	11	10.0784	0.906115	1937	1947	+	TTATAAACAGG
	12	9.10647	0.902818	875	881	-	GAAAACA
LOC100524391	1	12.4235	0.931356	1618	1628	+	TGTTGTTTATC
	2	13.6639	0.931104	1179	1190	-	GGATACAGGAAG
	3	9.66043	0.917874	1621	1627	-	ATAAACA
	4	9.22027	0.905911	1312	1318	-	GGAAACA
	5	10.9838	0.905787	1349	1358	+	GACAACAGGT
	6	9.10647	0.902818	52	58	-	GAAAACA
	7	10.3888	0.900305	1309	1319	+	AGCTGTTTCCC
LOC110255692	1	12.6821	1	737	743	+	GTAAACA
	2	12.8726	0.976491	735	745	+	AAGTAAACATG
	3	9.66043	0.917874	1384	1390	-	ATAAACA
	4	10.4527	0.915542	1382	1392	-	AAATAAACAAA
	5	9.22027	0.905911	383	389	-	GGAAACA
	6	9.22027	0.905911	480	486	+	GGAAACA
	7	10.5357	0.902547	1148	1158	-	TTCTGTTTTTT
	8	10.4804	0.901703	736	746	-	CCATGTTTACT
LOC102166393	1	12.69	0.939194	1735	1744	-	GTCAGCAGGA
	2	13.7279	0.932103	1733	1744	-	GTCAGCAGGAAG
	3	13.9157	0.926999	1732	1744	-	GTCAGCAGGAAGG
	4	11.7329	0.920816	33	43	+	TCTTGTTTCCC
	5	12.9741	0.907024	1731	1744	-	GTCAGCAGGAAGGA
	6	10.9985	0.906076	33	42	-	GGAAACAAGA
	7	9.22027	0.905911	36	42	-	GGAAACA
	8	9.22027	0.905911	778	784	+	GGAAACA
	9	10.7156	0.905293	777	787	-	TTTTGTTTCCA
	10	14.0814	0.904686	1731	1744	-	GTCAGCAGGAAGGA
	11	10.9208	0.904554	892	901	-	GGCCACAGGA
	12	13.691	0.904173	1732	1744	-	GTCAGCAGGAAGG
LOC106507918	1	9.22027	0.905911	1350	1356	+	GGAAACA
	2	9.10647	0.902818	427	433	+	GAAAACA
LOC110255702	1	11.3239	0.914574	1665	1675	+	TGTTGTTTTTA
	2	10.8176	0.906849	1262	1272	+	GTTTGTTTTCA
	3	9.10647	0.902818	945	951	+	GAAAACA
	4	9.10647	0.902818	1048	1054	-	GAAAACA
	5	9.10647	0.902818	1265	1271	-	GAAAACA
	6	9.89874	0.901589	1046	1056	-	AAGAAAACAAA
LOC110255724	1	9.10647	0.902818	1702	1708	+	GAAAACA
LOC102167589	1	9.22027	0.905911	720	726	-	GGAAACA
	2	10.7456	0.905751	717	727	+	ACTTGTTTCCT
LOC100624137	1	11.2389	0.913277	672	682	-	TTCTGTTGACC
	2	10.1732	0.908502	1574	1584	+	AAGGAAACAGA
	3	9.22027	0.905911	1328	1334	+	GGAAACA
	4	9.22027	0.905911	1576	1582	+	GGAAACA
	5	11.9412	0.904253	1321	1332	+	AGCTACAGGAAA
LOC102163368	1	12.2606	0.928869	755	765	-	GCTTGTTTTCT
	2	11.6168	0.919045	373	383	-	TCTTGTTTTTT
	3	9.66043	0.917874	59	65	+	ATAAACA
	4	9.66043	0.917874	496	502	-	ATAAACA
	5	9.66043	0.917874	1103	1109	+	ATAAACA
	6	9.9621	0.903185	1101	1111	+	TAATAAACAAA
	7	9.10647	0.902818	756	762	+	GAAAACA
	8	10.5357	0.902547	1322	1332	+	TTCTGTTTTTT
	9	9.92295	0.902199	494	504	-	TTATAAACAGT
LOC100738653	1	9.22027	0.905911	1021	1027	-	GGAAACA
	2	10.5471	0.902721	1018	1028	+	CGCTGTTTCCA
LOC125115478	1	12.9882	0.939972	1029	1039	-	TTCTGTTTATA
	2	10.7843	0.923894	1028	1038	+	ATATAAACAGA
	3	9.66043	0.917874	1030	1036	+	ATAAACA
	4	11.2092	0.912824	175	185	+	ACTTGTTTCCA
	5	9.22027	0.905911	178	184	-	GGAAACA
	6	9.22027	0.905911	727	733	+	GGAAACA
	7	9.10647	0.902818	869	875	-	GAAAACA
LOC102167597	1	12.1165	0.927966	1711	1720	+	GGAAGCAGGA
	2	12.8452	0.908391	1711	1723	+	GGAAGCAGGAAAC
	3	10.8443	0.907256	1717	1727	-	GGCTGTTTCCT
	4	9.22027	0.905911	1718	1724	+	GGAAACA
LOC102161997	/
LOC106506054	/
LOC102161179	1	12.7252	0.93596	775	785	+	AGCTGTTTATA
	2	12.5628	0.93348	701	711	+	TTCTGTTTTCT
	3	12.5247	0.932899	977	987	+	TTCTGTTTATT
	4	13.9238	0.921134	973	986	-	ATAAACAGAAAATG
	5	10.6133	0.919588	978	988	-	AAATAAACAGA
	6	9.66043	0.917874	778	784	-	ATAAACA
	7	9.66043	0.917874	980	986	-	ATAAACA
	8	12.7805	0.917335	975	986	-	ATAAACAGAAAA
	9	9.22027	0.905911	321	327	-	GGAAACA
	10	10.0594	0.905635	702	712	-	AAGAAAACAGA
	11	10.0507	0.905418	776	786	-	TTATAAACAGC
	12	9.10647	0.902818	704	710	-	GAAAACA
	13	11.7973	0.90201	1615	1626	+	AAAAACAGAAAA
LOC110256965	1	12.6821	1	972	978	+	GTAAACA
	2	13.2065	0.984903	970	980	+	GAGTAAACAAA
	3	13.5269	0.955581	571	580	+	AAAAACAGGA
	4	12.4422	0.931641	570	580	-	TCCTGTTTTTT
	5	13.6182	0.930392	571	582	+	AAAAACAGGATA
	6	13.7932	0.92487	571	583	+	AAAAACAGGATAG
	7	14.1503	0.9245	571	584	+	AAAAACAGGATAGC
	8	11.5823	0.918518	971	981	-	CTTTGTTTACT
	9	13.795	0.905729	909	921	-	AAAATCAGGAAGT
	10	10.8744	0.903646	1592	1601	+	AGAAACCGGA
LOC125117334	1	11.807	0.921906	1523	1532	+	GAACACAGGA
	2	11.7374	0.920885	18	28	+	TTTTGTTTTCT
	3	11.7374	0.920885	1378	1388	+	TTTTGTTTTCT
	4	11.3116	0.914387	812	822	-	TTTTGTTTTCC
	5	13.0328	0.911652	1523	1535	+	GAACACAGGAAGG
	6	9.10647	0.902818	21	27	-	GAAAACA
	7	9.10647	0.902818	813	819	+	GAAAACA
	8	9.10647	0.902818	1381	1387	-	GAAAACA
	9	9.10647	0.902818	1431	1437	+	GAAAACA
	10	9.92226	0.902182	1429	1439	+	AAGAAAACACA
LOC125117362	1	12.6821	1	1128	1134	+	GTAAACA
	2	13.4352	0.990662	1126	1136	+	ATGTAAACAGT
	3	15.9256	0.966359	1411	1422	+	AAAAACAGGAAA
	4	13.5269	0.955581	1411	1420	+	AAAAACAGGA
	5	17.1026	0.955201	1411	1423	+	AAAAACAGGAAAT
	6	17.4941	0.954462	1411	1424	+	AAAAACAGGAAATA
	7	13.7109	0.951001	1127	1137	-	TACTGTTTACA
	8	16.7993	0.947509	1411	1424	+	AAAAACAGGAAATA
	9	15.064	0.946959	1411	1423	+	AAAAACAGGAAAT
	10	16.5014	0.946821	1411	1423	+	AAAAACAGGAAAT
	11	15.3197	0.941874	1411	1424	+	AAAAACAGGAAATA
	12	16.6031	0.941695	1411	1423	+	AAAAACAGGAAAT
	13	16.6985	0.939169	1411	1424	+	AAAAACAGGAAATA
	14	12.2884	0.931331	845	854	+	GTAAATAGGA
	15	13.5971	0.930063	1128	1139	+	GTAAACAGTAAA
	16	16.8726	0.927962	1411	1423	+	AAAAACAGGAAAT
	17	12.0164	0.925143	1410	1420	-	TCCTGTTTTTC
	18	13.7799	0.918997	1128	1141	+	GTAAACAGTAAAAG
	19	9.66043	0.917874	1863	1869	-	ATAAACA
	20	11.2339	0.910685	1128	1137	+	GTAAACAGTA
	21	10.1364	0.907576	1861	1871	-	GTATAAACACC
	22	16.019	0.907298	1411	1424	+	AAAAACAGGAAATA
LOC106506626	1	12.7931	0.936995	156	166	+	GGCTGTTTTCA
	2	9.66043	0.917874	124	130	-	ATAAACA
	3	10.1175	0.907099	122	132	-	AGATAAACAAA
	4	9.10647	0.902818	159	165	-	GAAAACA
LOC106508808	1	14.1383	0.957522	1113	1123	+	TGCTGTTTATA
	2	11.9677	0.924399	1620	1630	-	GGTTGTTTTCA
	3	11.7374	0.920885	1556	1566	-	TTTTGTTTTCT
	4	9.66043	0.917874	1116	1122	-	ATAAACA
	5	10.2736	0.91103	1114	1124	-	GTATAAACAGC
	6	9.10647	0.902818	1557	1563	+	GAAAACA
	7	9.10647	0.902818	1621	1627	+	GAAAACA
LOC106508724	1	12.6821	1	122	128	-	GTAAACA
	2	12.6821	1	1459	1465	+	GTAAACA
	3	12.6988	0.972114	120	130	-	CAGTAAACACT
	4	12.6152	0.970008	1457	1467	+	CTGTAAACATG
	5	12.3253	0.929856	812	822	-	CCCTGTTTTCT
	6	11.7047	0.920386	1458	1468	-	GCATGTTTACA
	7	11.2263	0.910536	813	822	+	GAAAACAGGG
	8	9.22027	0.905911	1450	1456	-	GGAAACA
	9	9.10647	0.902818	813	819	+	GAAAACA
LOC110260876	1	13.0263	0.940554	228	238	+	TTCTGTTTTCA
	2	16.4638	0.922185	1541	1553	-	GTCATCAGGAAGT
	3	14.4355	0.915309	135	147	+	CACAACAGGAACT
	4	14.5932	0.91215	1540	1553	-	GTCATCAGGAAGTA
	5	14.2046	0.911855	1541	1553	-	GTCATCAGGAAGT
	6	13.0296	0.911597	1541	1553	-	GTCATCAGGAAGT
	7	14.2161	0.904364	1540	1553	-	GTCATCAGGAAGTA
	8	13.9227	0.903174	1541	1553	-	GTCATCAGGAAGT
	9	9.10647	0.902818	231	237	-	GAAAACA
	10	15.6085	0.90166	1540	1553	-	GTCATCAGGAAGTA
	11	14.2699	0.901404	1541	1553	-	GTCATCAGGAAGT
	12	10.709	0.900409	1544	1553	-	GTCATCAGGA
LOC102160652	1	10.8603	0.907501	817	827	-	TGTTGTTTTTT
LOC110261037	1	13.6058	0.949397	1481	1491	+	TCTTGTTTATT
	2	13.1616	0.923274	1479	1490	-	ATAAACAAGAAG
	3	13.6592	0.922541	1478	1490	-	ATAAACAAGAAGT
	4	14.9155	0.919978	1478	1490	-	ATAAACAAGAAGT
	5	9.66043	0.917874	1484	1490	-	ATAAACA
	6	9.66043	0.917874	1769	1775	-	ATAAACA
	7	14.9597	0.916783	1477	1490	-	ATAAACAAGAAGTT
	8	11.2893	0.914046	1902	1912	+	TGCTGTTGTCA
	9	11.339	0.912744	1481	1490	-	ATAAACAAGA
	10	10.2374	0.91012	1482	1492	-	AAATAAACAAG
	11	10.6355	0.904069	948	958	+	TCATGTTTTCT
	12	9.10647	0.902818	35	41	-	GAAAACA
	13	9.10647	0.902818	951	957	-	GAAAACA
	14	9.8664	0.900775	1767	1777	-	ATATAAACATT
LOC106506066	1	11.6742	0.919306	1917	1926	+	ATCAGCAGGA
	2	9.22027	0.905911	1305	1311	+	GGAAACA
	3	9.10647	0.902818	654	660	-	GAAAACA
LOC110256665	1	12.7441	0.940253	1651	1660	-	AACAACAGGA
	2	9.66043	0.917874	235	241	+	ATAAACA
	3	9.66043	0.917874	1585	1591	+	ATAAACA
	4	10.766	0.906061	1232	1242	-	GGCTGTTTTTA
	5	9.10647	0.902818	880	886	+	GAAAACA
	6	9.10647	0.902818	1876	1882	+	GAAAACA
	7	9.92226	0.902182	1874	1884	+	AAGAAAACACA
	8	10.7912	0.902018	1878	1887	+	AAACACAGGA
LOC102164631	/
LOC106506082	1	13.0182	0.94043	1515	1525	+	ACCTGTTTATT
	2	12.0037	0.925758	1515	1524	-	ATAAACAGGT
	3	9.66043	0.917874	1518	1524	-	ATAAACA
	4	10.3981	0.914166	1516	1526	-	AAATAAACAGG
	5	11.2041	0.910102	1555	1564	-	AAAAGCAGGA
LOC102158750	1	11.6168	0.919045	1445	1455	-	TCTTGTTTTTT
	2	11.6168	0.919045	1459	1469	-	TCTTGTTTTTT
	3	9.66043	0.917874	88	94	-	ATAAACA
LOC102157770	1	11.9295	0.923817	834	844	-	GGTTGTTTATA
	2	9.66043	0.917874	228	234	+	ATAAACA
	3	9.66043	0.917874	835	841	+	ATAAACA
	4	9.66043	0.917874	1480	1486	+	ATAAACA
	5	10.4527	0.915542	226	236	+	AAATAAACAAA
	6	9.22027	0.905911	805	811	+	GGAAACA
	7	9.10647	0.902818	1120	1126	+	GAAAACA
	8	9.89009	0.901371	833	843	+	TTATAAACAAC
LOC110256792	1	12.6821	1	72	78	+	GTAAACA
	2	13.4743	0.991648	70	80	+	AAGTAAACAAA
	3	13.7264	0.951237	71	81	-	TTTTGTTTACT
	4	12.3693	0.910925	1645	1656	+	AAAAAAAGGAAG
	5	9.10647	0.902818	498	504	-	GAAAACA
	6	12.5495	0.900716	1645	1658	+	AAAAAAAGGAAGAG
LOC102159032	1	12.0441	0.926549	1975	1984	+	ATACACAGGA
	2	11.8657	0.922843	1654	1664	-	TGTTGTTTCCA
	3	9.22027	0.905911	1655	1661	+	GGAAACA
	4	10.7152	0.905286	1206	1216	+	ATCTGTTGACA
LOC106508355	1	12.3693	0.910925	765	776	-	AAAAAAAGGAAG
	2	10.709	0.900409	1140	1149	-	GTCATCAGGA
LOC110256730	1	10.9764	0.909272	125	135	+	TGTTGTTTCCC
	2	9.22027	0.905911	128	134	-	GGAAACA
LOC110255180	1	12.6821	1	1453	1459	-	GTAAACA
	2	13.3775	0.989209	1451	1461	-	GTGTAAACAAA
	3	12.8066	0.937201	1450	1460	+	GTTTGTTTACA
	4	9.22027	0.905911	550	556	+	GGAAACA
	5	9.10647	0.902818	665	671	+	GAAAACA
LOC110256751	/
LOC110256754	1	11.807	0.921906	196	205	+	GAACACAGGA
	2	9.10647	0.902818	50	56	+	GAAAACA
LOC102160539	1	9.66043	0.917874	535	541	+	ATAAACA
	2	9.22027	0.905911	1232	1238	-	GGAAACA
	3	9.22027	0.905911	1364	1370	-	GGAAACA
	4	9.22027	0.905911	1538	1544	-	GGAAACA
LOC102164743	1	9.66043	0.917874	732	738	+	ATAAACA
	2	9.10647	0.902818	765	771	+	GAAAACA
LOC102162556	1	9.66043	0.917874	765	771	+	ATAAACA
	2	9.22027	0.905911	150	156	+	GGAAACA
	3	9.10647	0.902818	1117	1123	+	GAAAACA
	4	9.10647	0.902818	1415	1421	+	GAAAACA
LOC110255799	/
LOC110255745	1	11.6993	0.920303	238	248	-	TTTTGTTTATT
	2	9.66043	0.917874	239	245	+	ATAAACA
	3	9.66043	0.917874	353	359	+	ATAAACA
	4	10.1849	0.908797	237	247	+	GAATAAACAAA
	5	9.10647	0.902818	265	271	+	GAAAACA
LOC102159559	1	9.10647	0.902818	682	688	+	GAAAACA
LOC110255804	1	9.10647	0.902818	752	758	-	GAAAACA
LOC110255747	1	12.2009	0.927958	1200	1210	-	TTTTGTTTTCA
	2	9.22027	0.905911	1486	1492	+	GGAAACA
	3	10.0697	0.905895	1199	1209	+	ATGAAAACAAA
	4	9.10647	0.902818	1201	1207	+	GAAAACA
	5	9.10647	0.902818	1524	1530	+	GAAAACA
LOC102159588	1	14.286	0.926515	721	734	-	AGAGACAGGAAGGG
	2	13.2849	0.925197	723	734	-	AGAGACAGGAAG
	3	9.66043	0.917874	1385	1391	-	ATAAACA
	4	10.7912	0.902018	200	209	+	AAACACAGGA
LOC102160118	/
LOC106507157	1	12.69	0.939194	1256	1265	-	GTCAGCAGGA
	2	9.10647	0.902818	586	592	+	GAAAACA
LOC106510651	1	9.66043	0.917874	162	168	-	ATAAACA
	2	9.22027	0.905911	168	174	-	GGAAACA
	3	9.22027	0.905911	514	520	-	GGAAACA
	4	9.10647	0.902818	1774	1780	+	GAAAACA
	5	9.9157	0.902016	512	522	-	GTGGAAACAAA
	6	11.7929	0.90194	1088	1099	-	GATTACAGGAAG
	7	11.7614	0.90145	1453	1464	-	GAAAAAAGGAAA
	8	11.7614	0.90145	1548	1559	-	GAAAAAAGGAAA
	9	10.433	0.900979	1773	1783	-	TATTGTTTTCT
LOC106505309	1	9.66043	0.917874	61	67	+	ATAAACA
	2	9.66043	0.917874	799	805	+	ATAAACA
	3	11.4618	0.916679	798	808	-	CCTTGTTTATT
	4	10.2374	0.91012	797	807	+	AAATAAACAAG
LOC102163665	1	9.66043	0.917874	798	804	-	ATAAACA
	2	9.66043	0.917874	821	827	+	ATAAACA
	3	9.22027	0.905911	1616	1622	-	GGAAACA
LOC110255946	/
LOC102164155	1	10.7508	0.901227	630	639	-	AAAAACAGGT
LOC102165790	1	12.3295	0.929921	441	451	+	GGCTGTTTTCT
	2	12.1165	0.927966	17	26	-	GGAAGCAGGA
	3	9.10647	0.902818	444	450	-	GAAAACA
LOC100626206	1	11.1229	0.908511	198	207	-	GGAAACAGGG
	2	10.84	0.907191	198	208	+	CCCTGTTTCCT
	3	9.22027	0.905911	201	207	-	GGAAACA
	4	9.22027	0.905911	471	477	-	GGAAACA
LOC102165781	1	9.22027	0.905911	269	275	+	GGAAACA
	2	9.22027	0.905911	1785	1791	-	GGAAACA
	3	10.0361	0.905048	267	277	+	AAGGAAACACA
	4	9.10647	0.902818	1466	1472	+	GAAAACA
LOC102160528	/
LOC106505435	1	12.3693	0.910925	798	809	+	AAAAAAAGGAAG
	2	9.22027	0.905911	496	502	+	GGAAACA
	3	12.5495	0.900716	798	811	+	AAAAAAAGGAAGAG
LOC100621260	1	10.8326	0.907078	1533	1543	-	TACTGTTTTCC
	2	9.10647	0.902818	1041	1047	-	GAAAACA
	3	9.10647	0.902818	1319	1325	+	GAAAACA
	4	9.10647	0.902818	1534	1540	+	GAAAACA
LOC110256167	1	9.66043	0.917874	1307	1313	+	ATAAACA
	2	9.22027	0.905911	333	339	+	GGAAACA
	3	10.0361	0.905048	331	341	+	AAGGAAACACA
	4	9.10647	0.902818	1328	1334	+	GAAAACA
LOC102157680	1	9.66043	0.917874	1	7	+	ATAAACA
	2	9.66043	0.917874	324	330	-	ATAAACA
	3	9.66043	0.917874	1022	1028	+	ATAAACA
	4	10.5698	0.903068	321	331	+	TGGTGTTTATC
	5	9.89807	0.901572	322	332	-	AGATAAACACC
LOC110256089	1	12.6821	1	42	48	-	GTAAACA
	2	12.6821	1	937	943	+	GTAAACA
	3	12.6821	1	1856	1862	+	GTAAACA
	4	13.2066	0.984906	40	50	-	CAGTAAACAGA
	5	13.1271	0.982903	1854	1864	+	AAGTAAACACT
	6	12.8726	0.976491	935	945	+	AAGTAAACATG
	7	14.5518	0.963833	39	49	+	TTCTGTTTACT
	8	13.6058	0.949397	1023	1033	-	TCTTGTTTATT
	9	9.66043	0.917874	1024	1030	+	ATAAACA
	10	11.339	0.912744	1024	1033	+	ATAAACAAGA
	11	10.2374	0.91012	1022	1032	+	AAATAAACAAG
	12	12.6999	0.905865	1024	1036	+	ATAAACAAGATAT
	13	10.7187	0.90534	856	866	-	TCTTGTTGATT
	14	10.4804	0.901703	936	946	-	CCATGTTTACT
LOC102158553	1	10.3441	0.912807	685	695	-	ATGGAAACAGA
	2	9.22027	0.905911	687	693	-	GGAAACA
LOC102157639	1	11.6632	0.91909	283	292	-	GGAAACAGGT
	2	11.3337	0.912638	990	999	-	GGCAGCAGGA
	3	11.1452	0.911849	283	293	+	ACCTGTTTCCC
	4	9.22027	0.905911	286	292	-	GGAAACA
LOC110256118	1	9.22027	0.905911	497	503	-	GGAAACA
	2	10.9208	0.904554	309	318	+	GGCCACAGGA
LOC110256513	1	11.9634	0.924334	1760	1770	-	CCTTGTTTTCA
	2	11.8051	0.921918	1643	1653	-	ACTTGTTTTCC
	3	9.22027	0.905911	1472	1478	+	GGAAACA
	4	9.10647	0.902818	1644	1650	+	GAAAACA
	5	9.10647	0.902818	1761	1767	+	GAAAACA
LOC102163580	1	14.5398	0.937849	769	781	+	GAAAGCAGGAAGT
	2	12.2199	0.92999	769	778	+	GAAAGCAGGA
	3	15.8553	0.928781	769	781	+	GAAAGCAGGAAGT
	4	15.1214	0.925568	769	781	+	GAAAGCAGGAAGT
	5	13.2924	0.925313	769	780	+	GAAAGCAGGAAG
	6	15.1427	0.923825	769	781	+	GAAAGCAGGAAGT
	7	13.9675	0.921784	769	782	+	GAAAGCAGGAAGTC
	8	15.5989	0.920382	769	782	+	GAAAGCAGGAAGTC
	9	14.7183	0.912752	769	782	+	GAAAGCAGGAAGTC
	10	9.22027	0.905911	184	190	-	GGAAACA
	11	15.1664	0.903855	769	781	+	GAAAGCAGGAAGT
	12	13.9767	0.903157	769	782	+	GAAAGCAGGAAGTC
LOC106505587	1	12.7441	0.940253	1410	1419	-	AACAACAGGA
	2	14.4355	0.915309	1825	1837	+	CACAACAGGAACT
	3	12.4302	0.901177	1407	1419	-	AACAACAGGACAC
LOC125123105	1	9.22027	0.905911	230	236	-	GGAAACA
	2	9.22027	0.905911	1821	1827	-	GGAAACA
	3	10.6517	0.904318	227	237	+	TTCTGTTTCCC
LOC100738931	/
LOC106507990	1	10.8804	0.903763	1418	1427	-	GGCAACAGGT
	2	9.10647	0.902818	1316	1322	-	GAAAACA
LOC106505659	1	11.8359	0.922389	1620	1630	-	AGCTGTTTATC
	2	9.66043	0.917874	717	723	+	ATAAACA
	3	9.66043	0.917874	824	830	+	ATAAACA
	4	9.66043	0.917874	1621	1627	+	ATAAACA
	5	10.1458	0.907811	715	725	+	GTATAAACAGT
	6	11.9571	0.9045	571	582	-	AGAAACAGTAAG
	7	9.10647	0.902818	780	786	-	GAAAACA
	8	10.4345	0.901003	1353	1363	+	TGTTGTTTTTC
LOC110256309	1	12.6821	1	578	584	-	GTAAACA
	2	12.1141	0.957388	576	586	-	GGGTAAACATT
	3	9.22027	0.905911	467	473	+	GGAAACA
LOC102162026	1	12.1628	0.927376	296	306	+	TTTTGTTTATA
	2	9.66043	0.917874	299	305	-	ATAAACA
	3	10.3559	0.913103	297	307	-	GTATAAACAAA
	4	10.8326	0.907078	1254	1264	-	TACTGTTTTCC
	5	10.0932	0.906487	1062	1072	-	ATGAAAACACA
	6	9.10647	0.902818	15	21	-	GAAAACA
	7	9.10647	0.902818	1064	1070	-	GAAAACA
	8	9.10647	0.902818	1255	1261	+	GAAAACA
LOC106508818	1	12.6821	1	875	881	+	GTAAACA
	2	13.1547	0.983597	873	883	+	TTGTAAACAAA
	3	12.8066	0.937201	874	884	-	GTTTGTTTACA
	4	9.66043	0.917874	1500	1506	-	ATAAACA
	5	10.4762	0.916134	1498	1508	-	AAATAAACACA
LOC102166202	1	9.66043	0.917874	594	600	-	ATAAACA
	2	9.66043	0.917874	982	988	-	ATAAACA
	3	9.66043	0.917874	1902	1908	-	ATAAACA
	4	12.7805	0.917335	589	600	-	ATAAACAGAAAA
	5	11.1007	0.908078	1195	1204	+	AGAAGCAGGA
	6	10.0662	0.905807	1900	1910	-	AAATAAACATA
LOC106507999	1	9.10647	0.902818	612	618	+	GAAAACA
	2	9.10647	0.902818	1386	1392	+	GAAAACA
LOC110256374	1	12.9838	0.907168	1887	1900	-	GGAGACCGGAAGTG
	2	10.8852	0.903857	1056	1065	+	GGGAACAGGA
	3	11.8383	0.902648	1889	1900	-	GGAGACCGGAAG
LOC100624406	1	12.6821	1	1601	1607	-	GTAAACA
	2	12.8307	0.975438	1599	1609	-	CAGTAAACAAG
	3	14.2199	0.958768	1598	1608	+	ACTTGTTTACT
	4	12.1928	0.927834	1173	1183	+	ACTTGTTTATT
	5	13.0088	0.920893	1019	1030	-	AAAAGCAGGAAG
	6	9.66043	0.917874	1176	1182	-	ATAAACA
	7	13.5389	0.915416	1017	1030	-	AAAAGCAGGAAGGC
	8	12.3304	0.910318	1603	1614	-	AAAAACAGTAAA
	9	11.2041	0.910102	1021	1030	-	AAAAGCAGGA
	10	12.4299	0.901172	1018	1030	-	AAAAGCAGGAAGG
LOC102164131	1	13.4845	0.928308	182	193	+	GTGGACAGGAAG
	2	14.2764	0.926374	182	195	+	GTGGACAGGAAGCG
	3	9.66043	0.917874	1687	1693	-	ATAAACA
	4	11.3556	0.915059	1534	1544	+	TCGTGTTGACA
	5	12.9404	0.906523	1601	1614	-	AAAAACAGAAAATG
	6	9.10647	0.902818	1280	1286	-	GAAAACA
	7	10.5357	0.902547	1605	1615	+	TTCTGTTTTTT
	8	11.7973	0.90201	1603	1614	-	AAAAACAGAAAA
LOC110256524	1	12.9882	0.939972	448	458	-	TTCTGTTTATA
	2	9.66043	0.917874	449	455	+	ATAAACA
	3	10.356	0.913105	447	457	+	CTATAAACAGA
	4	12.2834	0.909586	33	44	+	GAAGACAGGCAG
	5	12.6063	0.90156	33	46	+	GAAGACAGGCAGCC
LOC110256438	1	13.5269	0.955581	476	485	-	AAAAACAGGA
	2	12.0164	0.925143	476	486	+	TCCTGTTTTTC
LOC125134813	1	13.9783	0.936005	264	275	-	CTAAACAGGAAA
	2	12.3635	0.932801	266	275	-	CTAAACAGGA
	3	14.1601	0.924645	262	275	-	CTAAACAGGAAAAG
	4	9.66043	0.917874	920	926	+	ATAAACA
	5	12.6884	0.9159	963	974	-	GTGTACAGGAAA
	6	14.4624	0.91231	263	275	-	CTAAACAGGAAAA
	7	12.2178	0.908563	110	121	+	AAGGACAGGAAG
	8	14.4654	0.908528	262	275	-	CTAAACAGGAAAAG
	9	14.2337	0.906907	262	275	-	CTAAACAGGAAAAG
LOC106505825	1	9.66043	0.917874	1085	1091	+	ATAAACA
	2	9.66043	0.917874	1223	1229	+	ATAAACA
	3	9.66043	0.917874	1733	1739	+	ATAAACA
	4	11.4591	0.916639	1222	1232	-	TGGTGTTTATA
	5	10.4527	0.915542	1083	1093	+	AAATAAACAAA
	6	10.2529	0.91051	1731	1741	+	ATATAAACAAT
	7	9.22027	0.905911	1523	1529	+	GGAAACA
	8	9.22027	0.905911	1657	1663	-	GGAAACA
	9	9.9734	0.90347	1521	1531	+	ATGGAAACAGT
	10	9.10647	0.902818	998	1004	+	GAAAACA
	11	9.91361	0.901964	1221	1231	+	TTATAAACACC
LOC106508546	1	13.0563	0.941012	1779	1789	+	ACCTGTTTTCT
	2	11.7666	0.921115	1779	1788	-	GAAAACAGGT
	3	11.7374	0.920885	1344	1354	-	TTTTGTTTTCT
	4	9.66043	0.917874	1028	1034	-	ATAAACA
	5	10.4527	0.915542	1026	1036	-	AAATAAACAAA
	6	9.22027	0.905911	1652	1658	-	GGAAACA
	7	9.10647	0.902818	1345	1351	+	GAAAACA
	8	9.10647	0.902818	1782	1788	-	GAAAACA
	9	9.84413	0.900214	1780	1790	-	AAGAAAACAGG
LOC102161036	1	9.66043	0.917874	830	836	-	ATAAACA
	2	11.2726	0.911442	182	191	-	ATAAATAGGA
	3	9.10647	0.902818	226	232	+	GAAAACA
LOC110256469	1	12.2367	0.930318	553	562	-	GTCAACAGGT
	2	12.1582	0.927306	553	563	+	ACCTGTTGACT
LOC110256366	1	12.2367	0.930318	1334	1343	-	GTCAACAGGT
	2	12.1582	0.927306	1334	1344	+	ACCTGTTGACT
	3	12.137	0.926983	475	485	-	TTCTGTTTTCC
	4	9.10647	0.902818	476	482	+	GAAAACA
LOC110256492	/
LOC100623270	/
LOC110256689	/
LOC100737977	1	15.1907	0.939958	1182	1195	+	ATCTACAGGAAAGG
	2	14.1891	0.939292	1182	1193	+	ATCTACAGGAAA
	3	9.22027	0.905911	1156	1162	-	GGAAACA
	4	10.6517	0.904318	1153	1163	+	TTCTGTTTCCC
LOC106505903	1	12.6821	1	216	222	+	GTAAACA
	2	12.8726	0.976491	214	224	+	AAGTAAACATG
	3	12.6244	0.934422	215	225	-	TCATGTTTACT
	4	11.7036	0.919881	1749	1758	+	GGACACAGGA
	5	12.5326	0.902957	1749	1761	+	GGACACAGGAACT
LOC100517194	1	12.1165	0.927966	1351	1360	-	GGAAGCAGGA
LOC125115766	1	12.1165	0.927966	1013	1022	-	GGAAGCAGGA
LOC106507243	1	13.8866	0.934576	408	419	+	CAAAACAGGAAG
	2	16.037	0.933209	408	421	+	CAAAACAGGAAGAA
	3	15.0388	0.918104	408	421	+	CAAAACAGGAAGAA
	4	9.66043	0.917874	300	306	-	ATAAACA
	5	9.66043	0.917874	690	696	+	ATAAACA
	6	14.7417	0.917036	408	420	+	CAAAACAGGAAGA
	7	11.0402	0.910246	297	307	+	GGTTGTTTATC
	8	11.1106	0.90827	408	417	+	CAAAACAGGA
	9	9.97588	0.903532	688	698	+	CTATAAACACC
	10	9.87455	0.90098	298	308	-	AGATAAACAAC
LOC110256812	1	13.0088	0.920893	1019	1030	-	AAAAGCAGGAAG
	2	13.1911	0.910248	1017	1030	-	AAAAGCAGGAAGAG
	3	11.2041	0.910102	1021	1030	-	AAAAGCAGGA
	4	10.1732	0.908502	1136	1146	-	AAGGAAACAGA
	5	10.7876	0.906392	1372	1382	+	TGCTGTTGATT
	6	9.22027	0.905911	1138	1144	-	GGAAACA
	7	9.10647	0.902818	796	802	-	GAAAACA
	8	9.10647	0.902818	863	869	-	GAAAACA
	9	9.10647	0.902818	1429	1435	-	GAAAACA
	10	10.5357	0.902547	321	331	-	TTCTGTTTTTT
LOC110256686	1	12.6821	1	52	58	+	GTAAACA
	2	13.0878	0.981913	50	60	+	AAGTAAACATA
	3	11.1007	0.908078	1483	1492	-	AGAAGCAGGA
	4	9.22027	0.905911	1288	1294	-	GGAAACA
	5	9.10647	0.902818	833	839	-	GAAAACA
	6	9.9157	0.902016	1286	1296	-	GTGGAAACAAA
LOC110256597	1	9.66043	0.917874	1013	1019	+	ATAAACA
	2	9.10647	0.902818	1698	1704	+	GAAAACA
LOC110256740	1	12.7633	0.936541	1882	1892	-	AGCTGTTTTCA
	2	12.2771	0.931109	269	278	+	GTCCACAGGA
	3	9.66043	0.917874	1379	1385	+	ATAAACA
	4	10.9764	0.909272	1284	1294	+	TGTTGTTTCCC
	5	9.22027	0.905911	1287	1293	-	GGAAACA
	6	9.98738	0.903822	1881	1891	+	ATGAAAACAGC
	7	9.10647	0.902818	1883	1889	+	GAAAACA
LOC102158401	1	11.4371	0.914663	816	825	-	GACAGCAGGA
	2	9.22027	0.905911	1063	1069	-	GGAAACA
LOC110258599	1	12.2199	0.92999	1070	1079	-	GAAAGCAGGA
	2	12.2199	0.92999	1421	1430	+	GAAAGCAGGA
	3	9.22027	0.905911	202	208	-	GGAAACA
	4	9.22027	0.905911	674	680	+	GGAAACA
	5	9.22027	0.905911	844	850	-	GGAAACA
	6	9.22027	0.905911	1643	1649	+	GGAAACA
	7	9.22027	0.905911	1808	1814	-	GGAAACA
	8	9.9157	0.902016	842	852	-	GTGGAAACAAA
	9	9.9157	0.902016	1641	1651	+	GTGGAAACAAA
LOC102162931	1	13.2009	0.923888	543	554	-	ATGGACAGGAAG
	2	11.7329	0.920816	1494	1504	+	TCTTGTTTCCC
	3	13.3187	0.916622	1491	1503	-	GGAAACAAGAAGT
	4	10.9985	0.906076	1494	1503	-	GGAAACAAGA
	5	9.22027	0.905911	1497	1503	-	GGAAACA
	6	9.22027	0.905911	1990	1996	-	GGAAACA
	7	9.9157	0.902016	1988	1998	-	GTGGAAACAAA
	8	12.5928	0.901359	541	554	-	ATGGACAGGAAGTA
	9	15.5379	0.90069	1490	1503	-	GGAAACAAGAAGTG
LOC110261468	1	9.66043	0.917874	312	318	+	ATAAACA
	2	10.8584	0.907471	311	321	-	TATTGTTTATA
LOC106506797	/
LOC110261793	1	12.6821	1	634	640	-	GTAAACA
	2	12.6821	1	1135	1141	-	GTAAACA
	3	13.1346	0.983092	632	642	-	CTGTAAACAGC
	4	12.3401	0.963079	1133	1143	-	CGGTAAACAAT
	5	14.0213	0.955738	631	641	+	CGCTGTTTACA
	6	12.6514	0.934833	879	889	+	GCCTGTTGACA
	7	10.5831	0.903271	1132	1142	+	AATTGTTTACC
	8	9.10647	0.902818	1451	1457	+	GAAAACA
LOC102162695	1	9.66043	0.917874	953	959	+	ATAAACA
	2	9.66043	0.917874	973	979	-	ATAAACA
	3	12.2112	0.90846	1189	1200	-	AACAACAGGTAG
	4	12.7403	0.903551	1187	1200	-	AACAACAGGTAGGC
	5	10.5698	0.903068	952	962	-	TGGTGTTTATC
	6	9.92295	0.902199	971	981	-	TTATAAACAGT
LOC110259558	1	12.6821	1	780	786	+	GTAAACA
	2	13.635	0.995694	778	788	+	AAGTAAACAGA
	3	13.1387	0.94227	779	789	-	ATCTGTTTACT
	4	9.66043	0.917874	507	513	+	ATAAACA
	5	10.4527	0.915542	505	515	+	AAATAAACAAA
	6	11.2893	0.914046	560	570	-	TGCTGTTGTCA
	7	9.22027	0.905911	772	778	+	GGAAACA
	8	9.22027	0.905911	1208	1214	-	GGAAACA
	9	10.7456	0.905751	771	781	-	ACTTGTTTCCT
	10	9.9734	0.90347	1206	1216	-	ATGGAAACAGT
LOC110262104	1	15.1331	0.920026	59	72	+	AAACACAGGAAGTG
	2	14.9124	0.919927	59	71	+	AAACACAGGAAGT
	3	11.6133	0.918991	548	558	-	ATCTGTTTTCA
	4	14.6166	0.918017	59	71	+	AAACACAGGAAGT
	5	9.66043	0.917874	486	492	-	ATAAACA
	6	14.9153	0.916042	59	72	+	AAACACAGGAAGTG
	7	11.4919	0.915736	1491	1500	-	GTAATCAGGA
	8	13.1113	0.913017	59	71	+	AAACACAGGAAGT
	9	10.2303	0.909941	547	557	+	ATGAAAACAGA
	10	9.10647	0.902818	549	555	+	GAAAACA
	11	9.10647	0.902818	1007	1013	-	GAAAACA
	12	10.7912	0.902018	59	68	+	AAACACAGGA
	13	9.8664	0.900775	484	494	-	ATATAAACATT
LOC102723301	1	12.6821	1	1493	1499	+	GTAAACA
	2	13.1036	0.98231	1491	1501	+	AAGTAAACAAT
	3	11.0089	0.909769	1492	1502	-	AATTGTTTACT
	4	9.10647	0.902818	807	813	-	GAAAACA
LOC110262205	1	12.6821	1	531	537	-	GTAAACA
	2	13.3775	0.989209	529	539	-	GTGTAAACAAA
	3	12.0458	0.925592	528	538	+	CTTTGTTTACA
	4	9.66043	0.917874	75	81	+	ATAAACA
	5	9.66043	0.917874	682	688	+	ATAAACA
	6	9.22027	0.905911	328	334	-	GGAAACA
	7	9.9621	0.903185	680	690	+	TAATAAACAAA
	8	9.10647	0.902818	1512	1518	-	GAAAACA
LOC106509119	1	12.6821	1	344	350	-	GTAAACA
	2	13.4743	0.991648	342	352	-	AAGTAAACAAA
	3	13.0599	0.946437	601	610	+	GTACACAGGA
	4	12.1493	0.92717	1501	1511	+	TGCTGTTTTTA
	5	12.137	0.926983	193	203	+	TTCTGTTTTCC
	6	11.5823	0.918518	341	351	+	CTTTGTTTACT
	7	9.66043	0.917874	286	292	-	ATAAACA
	8	10.1566	0.908083	284	294	-	TTATAAACACA
	9	12.0809	0.90643	191	202	-	GAAAACAGAAAA
	10	10.9885	0.905881	1138	1147	+	GAGAACAGGA
	11	9.10647	0.902818	189	195	-	GAAAACA
	12	9.10647	0.902818	196	202	-	GAAAACA
	13	9.10647	0.902818	1386	1392	+	GAAAACA
LOC106506455	/
LOC106506935	1	14.6623	0.913158	265	278	+	CACAACAGGAAACA
	2	14.2711	0.91285	265	277	+	CACAACAGGAAAC
	3	12.4475	0.912145	265	276	+	CACAACAGGAAA
	4	11.0242	0.906578	733	742	+	GACCACAGGA
	5	9.22027	0.905911	272	278	+	GGAAACA
LOC110255439	1	12.6821	1	554	560	-	GTAAACA
	2	15.7018	0.981383	551	561	+	TGCTGTTTACT
	3	12.9014	0.977218	552	562	-	TAGTAAACAGC
	4	12.2309	0.928416	1704	1714	+	ACTTGTTTTCT
	5	11.5041	0.917325	1482	1492	+	GGTTGTTTTCT
	6	10.8238	0.906943	204	214	-	TACTGTTGACA
	7	9.10647	0.902818	1485	1491	-	GAAAACA
	8	9.10647	0.902818	1707	1713	-	GAAAACA
LOC106509137	1	13.5114	0.947957	1075	1085	+	GCCTGTTTATA
	2	12.8147	0.937325	1482	1492	-	TGCTGTTGACT
	3	9.66043	0.917874	1078	1084	-	ATAAACA
	4	10.1407	0.907683	1076	1086	-	CTATAAACAGG
	5	10.6079	0.903649	1103	1113	+	TGGTGTTTTCC
	6	9.10647	0.902818	1106	1112	-	GAAAACA
LOC106509136	1	12.6821	1	1431	1437	-	GTAAACA
	2	12.4442	0.965703	1429	1439	-	CAGTAAACATG
	3	9.66043	0.917874	788	794	-	ATAAACA
	4	11.2114	0.912859	1428	1438	+	ACATGTTTACT
	5	9.10647	0.902818	189	195	+	GAAAACA
LOC110255453	1	9.66043	0.917874	297	303	-	ATAAACA
	2	9.66043	0.917874	1640	1646	+	ATAAACA
	3	11.0609	0.910561	1639	1649	-	TCATGTTTATA
	4	10.8603	0.907501	1709	1719	+	TGTTGTTTTTT
	5	10.0219	0.904691	1638	1648	+	ATATAAACATG
	6	11.7008	0.900506	1640	1651	+	ATAAACATGAAG
LOC106509183	1	12.1165	0.927966	899	908	+	GGAAGCAGGA
	2	9.66043	0.917874	587	593	-	ATAAACA
	3	10.4527	0.915542	585	595	-	AAATAAACAAA
	4	9.22027	0.905911	1900	1906	-	GGAAACA
	5	10.5471	0.902721	1897	1907	+	CGCTGTTTCCA
LOC100737021	1	12.6602	0.934968	1099	1109	+	GCCTGTTTTCC
	2	11.2726	0.911442	664	673	-	ATAAATAGGA
	3	10.9992	0.90962	581	591	-	TTCTGTTTTTA
	4	9.10647	0.902818	1102	1108	-	GAAAACA
LOC110255636	1	12.6821	1	1305	1311	-	GTAAACA
	2	12.7682	0.973862	1303	1313	-	TTGTAAACATA
	3	12.7252	0.93596	62	72	+	AGCTGTTTATA
	4	12.1165	0.927966	666	675	+	GGAAGCAGGA
	5	9.66043	0.917874	65	71	-	ATAAACA
	6	9.66043	0.917874	195	201	-	ATAAACA
	7	9.66043	0.917874	340	346	-	ATAAACA
	8	10.4762	0.916134	338	348	-	AAATAAACACA
	9	10.4527	0.915542	193	203	-	AAATAAACAAA
	10	11.1814	0.912401	1302	1312	+	TTATGTTTACA
	11	10.0507	0.905418	63	73	-	TTATAAACAGC
	12	9.10647	0.902818	282	288	-	GAAAACA
LOC110259713	1	12.4235	0.931356	912	922	-	TGTTGTTTATC
	2	12.1165	0.927966	1729	1738	+	GGAAGCAGGA
	3	9.66043	0.917874	913	919	+	ATAAACA
	4	14.4355	0.915309	324	336	-	CACAACAGGAACT
	5	9.22027	0.905911	1520	1526	+	GGAAACA
	6	9.87455	0.90098	911	921	+	AGATAAACAAC
LOC102159416	1	12.6821	1	570	576	-	GTAAACA
	2	12.6821	1	1786	1792	+	GTAAACA
	3	13.3775	0.989209	568	578	-	GTGTAAACAAA
	4	12.9914	0.979484	1784	1794	+	CAGTAAACAGG
	5	14.3143	0.960208	1785	1795	-	CCCTGTTTACT
	6	12.7769	0.936747	567	577	+	ATTTGTTTACA
	7	12.4792	0.935067	1786	1795	+	GTAAACAGGG
	8	13.3082	0.91644	1786	1798	+	GTAAACAGGGACT
	9	9.10647	0.902818	701	707	+	GAAAACA
LOC100520091	1	12.4616	0.931937	1071	1081	-	TGTTGTTTTCC
	2	12.137	0.926983	378	388	-	TTCTGTTTTCC
	3	9.66043	0.917874	3	9	-	ATAAACA
	4	10.2188	0.909651	1	11	-	CTATAAACACA
	5	9.10647	0.902818	379	385	+	GAAAACA
	6	9.10647	0.902818	1072	1078	+	GAAAACA
LOC110255638	1	11.3644	0.915193	1405	1415	-	TCGTGTTTTCC
	2	9.10647	0.902818	1406	1412	+	GAAAACA
LOC100525419	1	12.5379	0.913553	204	215	-	CTGAACAGGAAG
	2	11.1106	0.90827	287	296	-	CAAAACAGGA
LOC106505102	1	14.5427	0.975469	443	452	-	GAAAACAGGA
	2	14.9328	0.969648	443	453	+	TCCTGTTTTCA
	3	12.2813	0.909553	441	452	-	GAAAACAGGAGA
	4	12.7273	0.906342	440	452	-	GAAAACAGGAGAG
	5	12.8474	0.905142	1233	1246	-	GGCAACAGGCAAGG
	6	9.10647	0.902818	446	452	-	GAAAACA
	7	11.8471	0.902785	1235	1246	-	GGCAACAGGCAA
LOC110255652	1	9.22027	0.905911	501	507	-	GGAAACA
	2	9.22027	0.905911	1439	1445	-	GGAAACA
	3	11.6975	0.900453	295	306	+	GATGACAGGAAG
LOC110255655	1	10.9885	0.905881	1534	1543	-	GAGAACAGGA
LOC106508847	1	14.9852	0.9517	82	93	-	ATCGACAGGAAG
	2	12.5628	0.93348	1089	1099	+	TTCTGTTTTCT
	3	14.0252	0.922642	80	93	-	ATCGACAGGAAGCA
	4	14.7838	0.914931	80	93	-	ATCGACAGGAAGCA
	5	14.3934	0.914678	81	93	-	ATCGACAGGAAGC
	6	11.2389	0.913277	831	841	+	TTCTGTTGACC
	7	9.22027	0.905911	695	701	-	GGAAACA
	8	9.10647	0.902818	170	176	-	GAAAACA
	9	9.10647	0.902818	521	527	+	GAAAACA
	10	9.10647	0.902818	1092	1098	-	GAAAACA
	11	9.10647	0.902818	1328	1334	+	GAAAACA
LOC110260186	1	12.6821	1	246	252	-	GTAAACA
	2	16.7591	0.976425	1345	1357	+	GGAAACAGGAAGT
	3	18.3962	0.97455	1345	1357	+	GGAAACAGGAAGT
	4	14.4393	0.973445	1345	1354	+	GGAAACAGGA
	5	18.7878	0.973332	1345	1358	+	GGAAACAGGAAGTA
	6	17.9663	0.967001	1345	1358	+	GGAAACAGGAAGTA
	7	17.6684	0.966573	1345	1357	+	GGAAACAGGAAGT
	8	15.836	0.964961	1345	1356	+	GGAAACAGGAAG
	9	12.2265	0.960218	244	254	-	TAGTAAACATT
	10	17.2127	0.952221	1345	1357	+	GGAAACAGGAAGT
	11	18.4819	0.950699	1345	1357	+	GGAAACAGGAAGT
	12	17.3079	0.949582	1345	1358	+	GGAAACAGGAAGTA
	13	15.2297	0.940537	1345	1358	+	GGAAACAGGAAGTA
	14	12.5583	0.933412	1344	1354	-	TCCTGTTTCCC
	15	17.628	0.929395	1345	1358	+	GGAAACAGGAAGTA
	16	12.137	0.926983	397	407	+	TTCTGTTTTCC
	17	12.9724	0.920326	395	406	-	GAAAACAGAAAG
	18	9.22027	0.905911	1345	1351	+	GGAAACA
	19	9.10647	0.902818	184	190	-	GAAAACA
	20	9.10647	0.902818	400	406	-	GAAAACA
LOC110260189	1	12.5247	0.932899	18	28	-	TTCTGTTTATT
	2	10.6133	0.919588	17	27	+	AAATAAACAGA
	3	9.66043	0.917874	19	25	+	ATAAACA
	4	9.10647	0.902818	89	95	-	GAAAACA
	5	9.10647	0.902818	1440	1446	-	GAAAACA
LOC110259913	1	9.10647	0.902818	277	283	+	GAAAACA
	2	10.3772	0.900128	276	286	-	ACGTGTTTTCT
LOC110259916	1	12.6821	1	238	244	-	GTAAACA
	2	12.5529	0.96844	236	246	-	TTGTAAACATG
	3	11.7106	0.92002	671	680	-	GCAAACAGGA
	4	10.9439	0.908777	235	245	+	CCATGTTTACA
LOC110257476	1	9.22027	0.905911	1548	1554	-	GGAAACA
LOC110255765	/
LOC102166310	/
LOC110257746	1	11.9234	0.924184	1357	1366	+	TTAAACAGGA
	2	11.0292	0.910078	1591	1601	+	ACCTGTTTTTT
	3	10.7508	0.901227	1591	1600	-	AAAAACAGGT
LOC102166211	1	13.7599	0.960142	263	272	-	GACAACAGGA
	2	12.2884	0.931331	96	105	+	GTAAATAGGA
	3	13.3541	0.926276	261	272	-	GACAACAGGATA
	4	12.0457	0.92559	263	273	+	TCCTGTTGTCA
	5	13.1395	0.922931	1830	1841	+	CTAAACCGGAAG
	6	13.4727	0.919299	260	272	-	GACAACAGGATAA
	7	13.6689	0.917347	1830	1843	+	CTAAACCGGAAGGC
	8	13.5384	0.915409	259	272	-	GACAACAGGATAAG
	9	13.851	0.906566	1830	1842	+	CTAAACCGGAAGG
	10	9.22027	0.905911	200	206	+	GGAAACA
	11	10.0125	0.904456	198	208	+	AAGGAAACAAA
LOC110257806	1	13.4235	0.953556	1117	1126	-	AGAAACAGGA
	2	11.4205	0.916049	1117	1127	+	TCCTGTTTCTA
	3	12.2178	0.908563	42	53	-	AAGGACAGGAAG
	4	12.391	0.900495	1114	1126	-	AGAAACAGGAGGG
LOC110257745	1	12.6821	1	1289	1295	-	GTAAACA
	2	12.262	0.961113	1287	1297	-	TGGTAAACATA
	3	12.7633	0.936541	500	510	+	AGCTGTTTTCA
	4	11.5555	0.916982	1733	1742	-	GTTAACAGGA
	5	11.2893	0.914046	1161	1171	-	TGCTGTTGTCA
	6	9.22027	0.905911	228	234	-	GGAAACA
	7	9.10647	0.902818	503	509	-	GAAAACA
	8	9.10647	0.902818	1194	1200	-	GAAAACA
	9	11.7491	0.901259	1731	1742	-	GTTAACAGGATA
LOC106506928	1	12.6821	1	934	940	-	GTAAACA
	2	12.6821	1	1209	1215	-	GTAAACA
	3	13.3153	0.987643	932	942	-	TTGTAAACAGA
	4	15.0153	0.970906	931	941	+	TTCTGTTTACA
	5	12.6202	0.970136	1207	1217	-	GTGTAAACATT
	6	9.66043	0.917874	1524	1530	-	ATAAACA
	7	10.8176	0.906849	1622	1632	+	GTTTGTTTTCA
	8	9.10647	0.902818	1625	1631	-	GAAAACA
LOC110257817	/
LOC102166369	1	12.2617	0.928886	1523	1533	+	AGCTGTTTATT
	2	9.66043	0.917874	222	228	-	ATAAACA
	3	9.66043	0.917874	518	524	-	ATAAACA
	4	9.66043	0.917874	1526	1532	-	ATAAACA
	5	14.5627	0.914007	485	497	-	GAAAATAGGAAGC
	6	14.6087	0.910922	484	497	-	GAAAATAGGAAGCT
	7	11.0105	0.909793	219	229	+	AGTTGTTTATC
	8	11.0355	0.9068	488	497	-	GAAAATAGGA
	9	10.1026	0.906724	1524	1534	-	GAATAAACAGC
	10	12.5472	0.903211	485	497	-	GAAAATAGGAAGC
	11	13.5795	0.902506	485	497	-	GAAAATAGGAAGC
LOC102157934	1	12.6821	1	777	783	-	GTAAACA
	2	12.7343	0.973009	775	785	-	CGGTAAACACA
	3	12.137	0.926983	686	696	-	TTCTGTTTTCC
	4	9.10647	0.902818	687	693	+	GAAAACA
	5	9.10647	0.902818	852	858	+	GAAAACA
LOC102158661	1	12.461	0.912354	30	41	-	ATAAAAAGGAAA
	2	11.2209	0.91043	570	579	+	ATCAACAGGT
	3	9.10647	0.902818	219	225	-	GAAAACA
LOC110257828	1	12.5628	0.93348	144	154	+	TTCTGTTTTCT
	2	9.66043	0.917874	467	473	+	ATAAACA
	3	10.0594	0.905635	145	155	-	AAGAAAACAGA
	4	11.9511	0.904407	1961	1972	-	AATAACCGGAAG
	5	9.98512	0.903765	465	475	+	GTATAAACAAT
	6	9.10647	0.902818	109	115	+	GAAAACA
	7	9.10647	0.902818	147	153	-	GAAAACA
	8	9.10647	0.902818	299	305	+	GAAAACA
	9	9.10647	0.902818	651	657	-	GAAAACA
LOC110257830	1	12.0803	0.926118	713	723	-	TCTTGTTTTTA
	2	11.6168	0.919045	1192	1202	-	TCTTGTTTTTT
	3	10.5357	0.902547	599	609	-	TTCTGTTTTTT
	4	11.7973	0.90201	600	611	+	AAAAACAGAAAA
LOC100511853	1	12.6821	1	1068	1074	+	GTAAACA
	2	12.9394	0.978175	1066	1076	+	TTGTAAACAAG
	3	13.9524	0.954686	1067	1077	-	CCTTGTTTACA
	4	9.66043	0.917874	1451	1457	-	ATAAACA
	5	14.9124	0.916806	192	205	+	TTTAACAGGAAGTA
	6	14.5221	0.916603	192	204	+	TTTAACAGGAAGT
	7	11.3028	0.914253	859	869	-	TTTTGTTGACA
	8	9.22027	0.905911	355	361	+	GGAAACA
	9	9.98522	0.903767	1449	1459	-	CTATAAACAGT
	10	14.035	0.901339	192	205	+	TTTAACAGGAAGTA
	11	13.7403	0.900089	192	204	+	TTTAACAGGAAGT
LOC106508233	1	13.287	0.944533	933	943	-	TGCTGTTTTCC
	2	9.10647	0.902818	934	940	+	GAAAACA
LOC102158821	1	11.7374	0.920885	1774	1784	-	TTTTGTTTTCT
	2	11.2257	0.910524	1429	1438	+	ATGAACAGGA
	3	11.0242	0.906578	1159	1168	+	GACCACAGGA
	4	9.10647	0.902818	1775	1781	+	GAAAACA
	5	9.89874	0.901589	1773	1783	+	AAGAAAACAAA
LOC100739062	1	11.7963	0.921784	1744	1754	-	ACTTGTTGACA
	2	9.22027	0.905911	1570	1576	-	GGAAACA
	3	9.10647	0.902818	837	843	+	GAAAACA
LOC110257707	1	9.22027	0.905911	114	120	-	GGAAACA
	2	12.7954	0.90437	837	850	-	AAAAACAGAAAAGG
	3	11.7973	0.90201	839	850	-	AAAAACAGAAAA
LOC102165926	1	12.6821	1	591	597	+	GTAAACA
	2	13.2998	0.987252	589	599	+	AGGTAAACAGA
	3	14.126	0.957335	590	600	-	TTCTGTTTACC
	4	11.8051	0.921918	764	774	+	ACTTGTTTTCC
	5	9.10647	0.902818	767	773	-	GAAAACA
	6	12.6488	0.902191	1033	1046	+	ATTGACAGGAAATG
LOC102165678	1	9.66043	0.917874	1084	1090	-	ATAAACA
	2	9.10647	0.902818	584	590	-	GAAAACA
LOC102165590	1	13.8796	0.934467	760	771	-	ACAAACAGGAAA
	2	14.0634	0.923208	758	771	-	ACAAACAGGAAAAG
	3	11.1007	0.908078	447	456	-	AGAAGCAGGA
	4	10.9885	0.905881	806	815	-	GAGAACAGGA
	5	10.6949	0.900131	762	771	-	ACAAACAGGA
LOC110257797	1	10.697	0.905009	203	213	+	GCTTGTTTTTA
	2	9.10647	0.902818	993	999	+	GAAAACA
[truncated: 323 more rows]

## Sheet: Table S7
Table S7 Cis-target mRNAs of OS-stimulated DElncRNAs with the promoters containing FRE motifs
DELs	Cis-target mRNAs
LOC102160475	TMEM116	ALDH2	BICDL1
LOC106505966	TBC1D10A	CASTOR1	OSM	LIF
LOC100525309	OSBP2	MORC2	SMTN	SELENOM
LOC110256850	CCDC6	MRLN	ANK3
LOC125117228	HDAC2	MARCKS
LOC102166121	SUMO1	KIAA2012
LOC110257148	INO80D	NDUFS1	GPR1
LOC106506361	TNS1	RUFY4	CXCR2
LOC110256949	/
LOC100626715	PAX3
LOC106506398	NMUR1	TEX44	PTMA
LOC110257543	SLC35B4	LRGUK
LOC106506781	MKLN1
LOC100518456	CALU	OPN1SW	CCDC136	FLNC	ATP6V1F	TNPO3	IRF5	KCP
LOC110257580	CALU	OPN1SW	CCDC136	FLNC	ATP6V1F	TNPO3	IRF5	KCP
LOC110257581	CALU	OPN1SW	CCDC136	FLNC	ATP6V1F	TNPO3	IRF5	KCP
LOC106506786	SND1	PAX4	FSCN3	ARF5	GCC1
LOC106506801	SPAM1	TMEM229A	HYAL4	WASL	LMOD2
LOC100515112	CPVL	TRIL
LOC110257529	POLM	BLVRA	AEBP1	POLD2	MYL7	GCK
LOC100511545	DRAP1	TSGA10IP	FOSL1	CCDC85B	FIBP	CTSW	EFEMP2	MUS81	CFL1	SNX32	AP5B1	KAT5	SIPA1	PCNX3
LOC100524479	VPS37C	CD5	PPAG3	PAG6
LOC102167839	EXT2	ACCS	ACCSL
LOC106507997	PRR5L	COMMD9
LOC102157601	TRIM44	LDLRAD3
LOC110259564	PAMR1	FJX1	TRIM44
LOC102164222	TEAD1	PARVA
LOC106509418	WEE1	SWAP70
LOC110259304	SWAP70	WEE1
LOC100738258	PGBD2
LOC100519297	/
LOC100626190	COL23A1	CLK4	ZNF354A	PROP1
LOC102159394	MEF2C
LOC110259439	YTHDC2
LOC110259451	HSD17B4
LOC100525452	SRFBP1	LOX
LOC100516424	SLC12A2
LOC110259501	EGR1	ETF1	HSPA9
LOC110259504	UBE2D2	CXXC5	PSD2	NRG2
LOC100739498	PCDHB6	TAF7
LOC110259527	YIPF5
LOC100513074	SPINK13	FBXO38
LOC100739218	SPINK5	SPINK14
LOC106507337	FAM20C
LOC110259840	SLC29A4	TNRC18	FBXL18
LOC110259843	ZNF316	ZNF853	KDELR2	DAGLB
LOC100522670	PDAP1	ARPC1A	BUD31	PTCD1	CPSF4	ATP5J2	ZKSCAN5
LOC110259854	ZSCAN25	CYP3A22	TMEM225B	ZNF655	FAM200A	ZKSCAN5
LOC102164141	RRN3
LOC110259868	AZGP1
LOC102164200	VGF	TRIM56	AP1S1	ZNHIT1	CLDN15	FIS1
LOC106509650	IFT22	COL26A1	CLDN15	PLOD3
LOC110259891	CUX1	SH2B2
LOC110259893	SSC4D	ZP3	YWHAG	HSPB1	SRRM3	MDH2	STYXL1
LOC106509720	CCDC78	METRN	HAGHL	RPUSD1	LMF1
LOC106509733	ACOXL	BCL2L11
LOC110259967	SEPT10	NPHP1
LOC102164763	RPIA
LOC106509776	GCFC2	MRPL19
LOC110259993	GFPT1	NFU1	ANTXR1
LOC102159571	FANCL
LOC102166222	MAP4K3
LOC102166345	TMEM178A
LOC102160052	RMDN2	ATL2
LOC106509865	SPDYA	TRMT61B	PPP1CB
LOC102165887	/
LOC102163278	MROH1	HGH1	WDR97	MAF1	SHARPIN	GPAA1	EXOSC4	OPLAH	SMPD5	SPATC1	GRINA	PARP10	PLEC
LOC106507391	LPIN1
LOC106510002	ANGPT1
LOC100623346	/
LOC110260284	ADHFE1	RRS1	CRH	TRIM55
LOC110260293	RPS20	LYN	MOS	PLAG1	SDR16C5
LOC110260300	CREG1	CD247	RCSD1
LOC106510106	TADA1	POGK	ILDR2
LOC106508330	FAM78B
LOC100525572	/
LOC102166500	CHD1L	FMO5	PRKAB2
LOC100621421	ATP5F1	WDR77	PIFO	OVGP1	DENND2D
LOC102160057	CEPT1
LOC102167065	MYBPHL	SORT1	PSMA5	SYPL2	ATXN7L2	AMIGO1
LOC110260358	SARS	KIAA1324	CELSR2	PSRC1	MYBPHL	SORT1	PSMA5
LOC110260368	/
LOC110260369	COL11A1
LOC102161056	LRRC8C
LOC106505390	WDR63	SYDE2	BCL10	DDAH1
LOC102161600	LMF2	MIOX	NCAPH2	SCO2	ODF3B	SYCE3	CPT1B	ARSA	SHANK3
LOC106507478	/
LOC102161895	SOAT2	CSAD	ZNF740	ITGB7	MFSD5	ESPL1	PFDN5	SP7
LOC106507220	HMGA2
LOC110260590	LPCAT3	EMG1	PHB2	PTPN6	ATN1	ENO2	LRRC23	SPSB2	USP5	CDCA3	GNB3	GPR162	CD4
LOC106508508	CD9	VWF
LOC106510390	SLC38A2
LOC102167685	HDAC7	VDR	TMEM106C
LOC110260779	CHST11
LOC110260782	/
LOC106510404	PAH
LOC110260793	NDUFA12	NR2C1	FGD6
LOC106509348	MC1R	DEF8	TCF25	SPIRE2	FANCA	VPS9D1	CDK10
LOC110260890	CA5A	BANP
LOC102157465	HYDIN	VAC14
LOC102158108	HP	PMFBP1	DHODH	IST1	ZNF821	ATXN1L
LOC102165609	IRX5
LOC110261352	DPY19L3	ZNF507
LOC110260975	/
LOC102158826	KCTD15	CHST8
LOC102159288	FXYD7	LGI4	HPN	SCN1B
LOC100620402	/
LOC110260985	GMFG	SAMD4B	LRFN1	SYCN	PAK4	ACP7
LOC106507601	XRCC1	ZNF428	CADM4	SMG9	KCNN4
LOC110260999	ZNF45	ZNF283
LOC100521666	RPS9	TSEN34	MBOAT7	TMC4	CNOT3	PRPF31	OSCAR
LOC110261305	/
LOC110261044	ETFB	VSIG10L	NKG7	LIM2
LOC110261048	PPP1R12C	TNNT1	EPS8L1	RDH13
LOC110261323	ZNF134
LOC102165933	/
LOC106509643	HES4	AGRN	RNF223	TTLL10	TNFRSF18	SDF4	B3GALT6	UBE2J2
LOC110261090	H6PD	GPR157	SLC2A5
LOC100522143	CROCC	NECAP2	SPATA21	SZRD1	FBXO42
LOC100621455	SESN2	MED18	RCC1	TRNAU1AP	RAB42	TAF12	GMEB1	YTHDF2
LOC106510655	ZMPSTE24
LOC106508392	PIEZO2	APCDD1
LOC110261178	USP14	THOC1	COLEC12
LOC102157456	ROCK1	USP14
LOC100514905	KCTD1
LOC106510698	PTGFR
LOC102158676	/
LOC102163153	CPT2	SLC1A7	MAGOH	LRP8
LOC110255328	STIL	CMPK1	TAL1	CYP4A24
LOC110261410	NASP	CCDC17	AKR1A1	PRDX1	MMACHC	TESK2
LOC110261243	MPL	TIE1	ELOVL1	CDC20	MED8	SZT2	HYI
LOC110261697	FAM50B	PXDC1
LOC102161744	ECI2	PRPF4B
LOC110261776	NEDD9	TMEM170B
LOC106507125	CD83
LOC110261654	SOX4
LOC100512907	PRL
LOC106504342	HDGFL1
LOC110261676	ZNF389	ZSCAN16
LOC106504394	PNPLA1	BRPF3	ETV7	PXT1	KCTD20
LOC110261680	GLO1	BTBD9	DNAH8
LOC102157750	SAYSD1	GLP1R	KCNK5
LOC102161511	ENPP5	RCAN2	ENPP4	CLIC5
LOC110261533	TDRD6	SLC25A27	PLA2G7	ANKRD66	MEP1A
LOC106504434	HDGFL3	TM6SF1	BNC1
LOC102164231	ISLR	STRA6	STOML1	LOXL1
LOC102165023	HEATR5A	HECTD1
LOC106504458	NOVA1
LOC102166701	STXBP6
LOC110261612	/
LOC110261614	/
LOC100152407	CHD2
LOC106507734	RAD51B
LOC110261624	ZFP36L1
LOC102168159	TTC7B	RPS6KA5
LOC110262036	RNF212	FGFRL1	SPON2	CTBP1	MAEA	UVSSA
LOC102159054	RNF4	FAM193A	CFAP99	ZFYVE28
LOC110262057	/
LOC110262083	GABRB1	GABRA4
LOC102159502	DCUN1D4	CWH43
LOC110262088	RASL11B	USP46
LOC110261974	TMA16
LOC110262116	/
LOC100624891	/
LOC102163742	RPS3A	LRBA	SH3D19
LOC106507799	ZGRF1	ALPK1
LOC110261964	ADH4	ADH1C
LOC110262185	ADH4
LOC110262188	/
LOC102167132	TMEM41B	NAA11	IPO7
LOC100738899	/
LOC100523503	NUMA1	ANAPC15	FOLR1	INPPL1
LOC110262210	ARAP1	PDE2A
LOC102161477	SERPINH1	MAP6	GDPD5
LOC106504836	EED	CCDC81
LOC102160855	GRM5	CTSC
LOC106504843	GRM5
LOC110255424	TRPC6	ANGPTL5	CEP126
LOC102162684	MSANTD4	GRIA4	KBTBD3	CWF19L2
LOC102163572	ALKBH8	ELMOD1	SLN
LOC100628100	ZC3H12C
LOC110262223	ARHGAP20	FDX1	RDX
LOC110255301	/
LOC102167309	ATP5L	KMT2A	UBE4A	CD3G	CD3D	CD3E
LOC100523684	GRIK4	SC5D
LOC102164776	/
LOC102164161	ARHGAP32	BARX2
LOC106504949	CFAP69	STEAP2
LOC102161092	C1GALT1	ASNS
LOC110255481	AHR	SNX13
LOC100522818	ABCB1
LOC106504979	/
LOC100737186	MAGI2
LOC106504991	SRPK2	KMT2E	LHFPL3
LOC110255499	CDHR3	ATXN7L1
LOC102164427	NENF	FAM71A	ATF3	TMEM206
LOC102167824	TRAF5	RCOR3	KCNH1
LOC102160321	CD34	PLXNA2
LOC110255733	ENHO	CNTFR	DNAI1	FAM219A
LOC106507913	ARMC4
LOC100621751	WAC
LOC106505145	JCAD	MTPAP
LOC100624251	CUBN
LOC100524391	CACNB2
LOC110255692	PHYH	SEPHS1	BEND7
LOC102166393	ENKUR	PRTFDC1	THNSL1
LOC106507918	ARHGAP21	PRTFDC1
LOC110255702	ITGB1
LOC110255724	UCN3	AKR1CL1	TUBAL3	NET1	CALML5
LOC102167589	UCN3	AKR1E2
LOC100624137	KLF6
LOC102163368	ZMYND11
LOC100738653	CENPJ	PARP4	PSPC1
LOC125115478	NF2	CABP7	THOC5	NEFH
LOC102167597	PRAME	SLC5A4
LOC102161179	/
LOC110256965	/
LOC125117334	CALHM4	RWDD1	TRAPPC3L	DSE
LOC125117362	PRSS35	ME1
LOC106506626	CD109	SLC17A5
LOC106508808	TIAM2
LOC106508724	KLF15	CFAP100	ALDH1L1	SLC41A3
LOC110260876	MAPK4	MRO
LOC102160652	MYZAP	POLR2M
LOC110261037	NEDD4	RFX7
LOC106506066	LRIT2	GHITM	RGR	CCSER2
LOC110256665	CDHR1	LRIT1
LOC106506082	PCDH15
LOC102158750	PCDH15
LOC102157770	/
LOC110256792	PCDH15
LOC102159032	/
LOC106508355	NT5C2	INA	PCGF6
LOC110256730	DUSP5	SMC3
LOC110255180	GPAM	TECTB
LOC110256754	ACSL5
LOC102160539	TRUB1	FAM160B1
LOC102164743	MXI1	SMNDC1
LOC102162556	USP12	RPL21	RASL11A
LOC110255745	STARD13
LOC102159559	NBEA
LOC110255804	ALG5	SMAD9	SERTM1
LOC110255747	POSTN	TRPC4
LOC102159588	COG6
LOC106507157	KCNRG	TRIM13
LOC106510651	CYSLTR2	RB1	RCBTB2
LOC106505309	DACH1
LOC102163665	TPP2	FGF14	METTL21C
LOC102164155	SGSH	SLC26A11	CARD14	EIF4A3	GAA	CCDC40	TBC1D16
LOC102165790	SOX9
LOC100626206	ABCA5
LOC102165781	GNA13	RGS9
LOC106505435	NGFR	PHB
LOC100621260	PCTP
LOC110256167	MSI2
LOC102157680	RPS6KB1	TUBD1	RNFT1	MED13
LOC110256089	/
LOC102158553	TRAPPC1	CNTROB	KCNAB3	CHD3	NAA38	TMEM88	KDM6B	DNAH2
LOC102157639	ALDH3A2	RNF112	ULK2
LOC110256118	/
LOC110256513	GALNT15
LOC102163580	SLC4A7
LOC106505587	KIF15	TMEM42	ZDHHC3	EXOSC7
LOC125123105	PTH1R	CCDC12	MYL3	PRSS50	TMIE	ALS2CL
LOC106507990	LRRN1
LOC106505659	LRRN1
LOC110256309	PLS1	ATR
LOC102162026	ANKUB1	WWTR1	COMMD2
LOC106508818	TSC22D2
LOC102166202	SLITRK3	SI
LOC106507999	PLD1	TNIK
LOC110256374	MFN1	GNB4	ZNF639	KCNMB3
LOC100624406	LAMP3	ATP11B
LOC102164131	HES1
LOC110256524	ROPN1	CCDC14	KALRN
LOC110256438	/
LOC125134813	CHMP2B	POU1F1
LOC106505825	GBE1
LOC106508546	USP25
LOC102161036	CYYR1
LOC110256469	ADAMTS1	ADAMTS5
LOC110256366	ADAMTS1	ADAMTS5
LOC100737977	R3HCC1	LOXL2	CHMP7	RHOBTB2
LOC106505903	MSRA
LOC100517194	HAND2
LOC125115766	/
LOC106507243	GALNT7	HMGB2	SAP30	SCRG1
LOC110256597	ZNF664	RFLNA
LOC110256740	TMEM120B	MORN3	RHOF	SETD1B	HPD	PSMD9
LOC102158401	/
LOC110258599	/
LOC102162931	/
LOC110261468	/
LOC110261793	DENND4A	RAB11A	MEGF11
LOC102162695	MIA2
LOC110259558	NIN	ABHD12B	PYGL
LOC110262104	RPS29	LRR1	MGAT2	DNAAF2	KLHDC1
LOC102723301	POLE2
LOC110262205	BMP4
LOC106509119	EXOC5	AP5M1
LOC106506935	ELAVL2
LOC110255439	CDKN2B
LOC106509137	CDKN2B
LOC106509136	CDKN2B
LOC110255453	KLHL9
LOC106509183	RFX3	PUM3
LOC100737021	VLDLR
LOC110255636	SMARCA2
LOC110259713	RC3H2	ZBTB6	RABGAP1
LOC102159416	MARK1
LOC100520091	DUSP10
LOC110255638	FH
LOC100525419	ENAH	SRP9
LOC106505102	KIF26B	SMYD3
LOC110255652	PTPRC
LOC110255655	NR5A2
LOC106508847	AKAP7
LOC110260186	ECHDC1	RNF146	RSPO3
LOC110260189	/
LOC110259913	ZDHHC14	TMEM242
LOC110259916	ZDHHC14	TMEM242
LOC110257476	/
LOC110257746	PRKX
LOC102166211	PNPLA4	ANOS1
LOC110257806	PNPLA4
LOC110257745	/
LOC106506928	/
LOC102166369	/
LOC102157934	GPR173	TSPYL2	KDM5C
LOC102158661	IQSEC2
LOC110257828	/
LOC110257830	/
LOC100511853	FAAH2
LOC106508233	TEX11	DLG3	GDPD2	KIF4A
LOC102158821	TCEAL7	BEX3
LOC100739062	FAM199X	ESX1	ZCCHC18	SLC25A53	TMSB15B
LOC110257707	PLS3
LOC102165926	MCTS1	CUL4B	C1GALT1C1
LOC102165678	/
LOC102165590	RBMX	ARHGEF6	GPR101
LOC110257797	AFF2	IDS
LOC100521833	/
LOC102158739	MTM1	MAMLD1
LOC106507059	ARHGAP4	AVPR2	NAA10	RENBP	HCFC1	IRAK1	MECP2	TEX28
LOC102163557	CMC4	FUNDC2	MTCP1	BRCC3	VBP1	RAB39B	CLIC2
LOC110257878	/
LOC102164558	KCNT2
LOC100512700	LCN15	EDF1	TMEM141	FAM69B	AGPAT2	EGFL7
LOC110257005	CCNT2	MAP3K19	ACMSD
LOC102159687	SLC35F5	ACTR3
LOC110257077	PROC	MAP3K2
LOC102162428	TMEM177	PTPN4	CFAP221
LOC110257186	HOXD8	HOXD1	HOXD10	HOXD12	EVX2
LOC110257027	ITGA4	UBE2E3
LOC110257183	DNAJC10
LOC100516649	NABP1
LOC100522040	TYW5	MAIP1
LOC100525311	DROSHA
LOC110257239	GDNF	WDR70
LOC106506470	RICTOR	OSMR
LOC106506482	PELO	ITGA1
LOC110257229	NDUFS4	ARL15
LOC100737060	ESM1
LOC102161888	SMIM15	NDUFAF2	ZSWIM6
LOC110257304	MAP1B	MRPS27
LOC110257268	BNIP1	CREBRF	STC2
LOC100737265	ANKDD1A	SPG21	PLEKHO2
LOC100524718	GEMIN5	MRPL22	CNOT8	FAXDC2
LOC110257270	SAP30L	GALNT10	HAND1
LOC100514500	GLRA1	ATOX1	SPARC
LOC106506564	FAT2	SLC36A1
LOC110257327	FAT2	SLC36A1
LOC110257274	TAS2R1
LOC110257319	SEMA5A
LOC102161653	/
LOC100626303	/
LOC102160003	MSR1
LOC110257477	MSR1
LOC100513319	LRRN4	CRLS1	MCM8
LOC100526084	LZTS3	UBOX5	FASTKD5	AVP	OXT	GNRH2	MRPS26	PTPRA
LOC110257501	ZHX3	TOP1	PLCG1
LOC110257392	ZHX3	TOP1	PLCG1
LOC110257369	MYBL2	IFT52	GTSF1L	TOX2
LOC110257431	CEBPB	TMEM189	PTPN1
LOC110257493	BCAS1
LOC110257381	ABHD16B	ZBTB46	DNAJC5	TPD52L2
LOC102165090	MRPS33	BRAF
LOC100525318	STRA8	CNOT4	WDR91	TMEM140
LOC106506765	CALD1
LOC100524410	BPGM	AKR1B1
LOC102164325	PTS	BCO2	PLET1
LOC110256686	ANXA10
LOC110256812	ANXA10	DDX60
LOC106507314	CLK4	COL23A1	ZNF354A	PROP1

## Sheet: Table S8
Table S8. GO terms and KEGG pathway analysis of cis-target mRNAs
Category	ID	Description	Count	Gene Ratio	Genes	p-value
BP	GO:0030858	positive regulation of epithelial cell differentiation	5	0.0149254	LIF/VDR/SOX9/BMP4/PROC	0.000798721
BP	GO:0050680	negative regulation of epithelial cell proliferation	9	0.0268657	PHB2/VDR/PRL/CD109/SOX9/BMP4/CDKN2B/DUSP10/IFT52	0.00110841
BP	GO:1901655	cellular response to ketone	6	0.0179104	PTGFR/FDX1/RWDD1/METTL21C/RPS6KB1/SMYD3	0.00129108
BP	GO:0071383	cellular response to steroid hormone stimulus	8	0.0238806	TAF7/PHB2/RWDD1/METTL21C/RPS6KB1/BMP4/SMYD3/CREBRF	0.00225979
BP	GO:0030219	megakaryocyte differentiation	4	0.0119403	MEF2C/LOX/TAL1/CDKN2B	0.00277286
BP	GO:0097435	supramolecular fiber organization	22	0.0656716	FSCN3/WASL/LMOD2/AEBP1/EFEMP2/CFL1/SWAP70/LOX/ARPC1A/GMFG/TNNT1/NEDD9/INPPL1/RDX/RFLNA/RHOF/RAB11A/TMSB15B/PLS3/MTM1/ACTR3/MAP1B	0.00337682
BP	GO:0048545	response to steroid hormone	9	0.0268657	TAF7/PHB2/RWDD1/METTL21C/RPS6KB1/HMGB2/BMP4/SMYD3/CREBRF	0.00364788
BP	GO:0006884	cell volume homeostasis	4	0.0119403	SLC12A2/MIOX/GNB3/KCNN4	0.00383904
BP	GO:0061045	negative regulation of wound healing	4	0.0119403	CD9/CD109/DUSP10/PROC	0.00383904
BP	GO:2000736	regulation of stem cell differentiation	4	0.0119403	HSPA9/GATA6/SOX9/BMP4	0.00383904
CC	GO:0016363	nuclear matrix	6	0.0166205	MORC2/CFL1/PHB2/ATN1/SMC3/CEBPB	0.000344368
CC	GO:0034399	nuclear periphery	6	0.0166205	MORC2/CFL1/PHB2/ATN1/SMC3/CEBPB	0.000461743
CC	GO:0043235	receptor complex	13	0.0360111	CD247/ITGB7/VDR/LRP8/GABRA4/CD3G/CD3D/CD3E/AHR/ITGB1/VLDLR/DLG3/ITGA4	0.00237285
CC	GO:0035097	histone methyltransferase complex	6	0.0166205	HDAC2/TAF7/PRPF31/EED/KDM5C/HCFC1	0.00286591
CC	GO:0098802	plasma membrane signaling receptor complex	8	0.0221607	CD247/ITGB7/CD3G/CD3D/CD3E/ITGB1/DLG3/ITGA4	0.00542858
CC	GO:0034708	methyltransferase complex	6	0.0166205	HDAC2/TAF7/PRPF31/EED/KDM5C/HCFC1	0.0113517
CC	GO:0044665	MLL1/2 complex	3	0.00831025	TAF7/PRPF31/HCFC1	0.0157302
CC	GO:0071339	MLL1 complex	3	0.00831025	TAF7/PRPF31/HCFC1	0.0157302
CC	GO:0000228	nuclear chromosome	16	0.0443213	HDAC2/POLD2/MEF2C/EGR1/BUD31/PPP1CB/RRS1/RCC1/TAL1/EED/SMC3/HMGB2/POLE2/RBMX/NABP1/CEBPB	0.0200403
CC	GO:0008305	integrin complex	3	0.00831025	ITGB7/ITGB1/ITGA4	0.0201987
MF	GO:0001098	basal transcription machinery binding	4	0.0114286	TAF7/WAC/SMYD3/EDF1	0.0015697
MF	GO:0001099	basal RNA polymerase II transcription machinery binding	4	0.0114286	TAF7/WAC/SMYD3/EDF1	0.0015697
MF	GO:0016616	oxidoreductase activity, acting on the CH-OH group of donors, NAD or NADP as acceptor	9	0.0257143	HSD17B4/ADHFE1/SDR16C5/AKR1A1/ADH4/AKR1E2/ME1/KCNAB3/AKR1B1	0.0031828
MF	GO:0003682	chromatin binding	17	0.0485714	MORC2/PROP1/EGR1/NCAPH2/RCC1/GATA6/TAL1/EED/BARX2/WAC/SMC3/SOX9/POU1F1/TSPYL2/RBMX/SAP30L/CEBPB	0.00451686
MF	GO:0004725	protein tyrosine phosphatase activity	7	0.02	PTPN6/DUSP5/DUSP10/MTM1/PTPN4/PTPRA/PTPN1	0.00452215
MF	GO:0015103	inorganic anion transmembrane transporter activity	8	0.0228571	SLC12A2/MFSD5/CLIC5/GABRA4/SLC26A11/SLC4A7/CLIC2/GLRA1	0.00519051
MF	GO:0016614	oxidoreductase activity, acting on CH-OH group of donors	9	0.0257143	HSD17B4/ADHFE1/SDR16C5/AKR1A1/ADH4/AKR1E2/ME1/KCNAB3/AKR1B1	0.0054494
MF	GO:0005518	collagen binding	4	0.0114286	AEBP1/LOX/ITGB1/SPARC	0.0089064
MF	GO:0000976	transcription regulatory region sequence-specific DNA binding	25	0.0714286	AEBP1/PROP1/MEF2C/EGR1/TAF7/PLAG1/VDR/NR2C1/ZNF821/ZNF134/HES4/GATA6/TAL1/SOX4/BNC1/CHD2/EED/BARX2/SOX9/ZNF639/HMGB2/SMYD3/RBMX/CREBRF/CEBPB	0.0105457
MF	GO:0001067	regulatory region nucleic acid binding	25	0.0714286	AEBP1/PROP1/MEF2C/EGR1/TAF7/PLAG1/VDR/NR2C1/ZNF821/ZNF134/HES4/GATA6/TAL1/SOX4/BNC1/CHD2/EED/BARX2/SOX9/ZNF639/HMGB2/SMYD3/RBMX/CREBRF/CEBPB	0.0105457
KEGG pathway	ssc04810	Regulation of actin cytoskeleton	19	0.0484694	WASL/MYL7/CFL1/ARPC1A/PPP1CB/MOS/ITGB7/PAK4/PPP1R12C/ROCK1/RDX/ITGB1/GNA13/ENAH/ARHGEF6/ACTR3/ITGA4/ITGA1/BRAF	0.00552627
KEGG pathway	ssc05170	Human immunodeficiency virus 1 infection	18	0.0471204	CFL1/WEE1/AP1S1/CD247/GNB3/CD4/PAK4/CD3G/CD3D/CD3E/TRAF5/CALML5/RPS6KB1/ATR/GNB4/CUL4B/IRAK1/PLCG1	0.00784144
KEGG pathway	ssc04666	Fc gamma R-mediated phagocytosis	10	0.0255102	MARCKS/CFL1/ARPC1A/LYN/INPPL1/RPS6KB1/PLD1/PTPRC/ACTR3/PLCG1	0.00808758
KEGG pathway	ssc04640	Hematopoietic cell lineage	9	0.0229592	CD5/CD4/CD9/CD3G/CD3D/CD3E/CD34/ITGA4/ITGA1	0.015981
KEGG pathway	ssc00071	Fatty acid degradation	9	0.0229592	ALDH2/CPT1B/CPT2/CYP4A24/ECI2/ADH1C/ADH4/ACSL5/ALDH3A2	8.36464e-05
KEGG pathway	ssc00620	Pyruvate metabolism	9	0.0229592	ALDH2/MDH2/AKR1A1/GLO1/ADH1C/ADH4/ME1/ALDH3A2/FH	8.36464e-05
KEGG pathway	ssc00010	Glycolysis / Gluconeogenesis	8	0.0204082	ALDH2/GCK/ENO2/AKR1A1/ADH1C/ADH4/ALDH3A2/BPGM	0.00549727
KEGG pathway	ssc00561	Glycerolipid metabolism	7	0.0178571	ALDH2/LPIN1/AKR1A1/GPAM/ALDH3A2/AGPAT2/AKR1B1	0.017015
KEGG pathway	ssc00514	Other types of O-glycan biosynthesis	6	0.0153061	PLOD3/C1GALT1/GALNT15/GALNT7/C1GALT1C1/GALNT10	0.0162689
KEGG pathway	ssc00512	Mucin type O-glycan biosynthesis	5	0.0127551	C1GALT1/GALNT15/GALNT7/C1GALT1C1/GALNT10	0.017545

## Sheet: Table S9
Table S9. OS-stimulated cis-target mRNAs
DELs	Cis-target mRNAs	Gene ID	Control_FPKM	Control_count	H2O2_FPKM	H2O2_count	FDR	log2FC	Regulated
LOC106505966	LIF	ENSSSCG00000040961	3.78186	1386	1.60436	527	0.00407328	-1.184	down
LOC110256850	CCDC6	ENSSSCG00000010211	6.03582	2689	21.5402	10438	7.32e-12	2.15987	up
LOC102166121	SUMO1	ENSSSCG00000035842	17.3153	8724	5.09879	2271	3.92e-07	-1.73487	down
LOC110257148	INO80D	ENSSSCG00000016125	1.13351	1309	4.75305	4037	1.91e-08	1.8263	up
LOC100518456	FLNC	ENSSSCG00000016578	2.85168	2910	13.1001	12406	2.21e-13	2.29521	up
LOC110257580	FLNC
LOC110257581	FLNC
LOC106506801	WASL	ENSSSCG00000016604	8.53224	3627	21.455	7419	0.00182211	1.23646	up
LOC110257529	AEBP1	ENSSSCG00000016754	5.13461	2594	28.9514	13618	0	2.59522	up
LOC100511545	FOSL1	ENSSSCG00000012967	0.614946	155	1.77814	283	0.0479679	1.05197	up
	PCNX3	ENSSSCG00000012983	1.37168	899	3.9272	2378	2.08e-06	1.60355	up
LOC100524479	VPS37C	ENSSSCG00000028762	0.683287	251	1.59168	453	0.0310103	1.04356	up
LOC110259564	FJX1	ENSSSCG00000025588	7.11854	818	2.54132	272	0.000382286	-1.37074	down
LOC102164222	TEAD1	ENSSSCG00000013399	14.4372	5653	21.9165	13602	3.88e-05	1.47104	up
LOC100738258	PGBD2	ENSSSCG00000033305	0.479897	62	1.21343	145	0.00893851	1.36774	up
LOC110259501	EGR1	ENSSSCG00000014336	1.29482	353	2.42951	616	0.0417437	0.999112	up
LOC106507337	FAM20C	ENSSSCG00000020813	5.03185	1627	10.6086	3475	0.000529835	1.29747	up
LOC110259843	ZNF853	ENSSSCG00000037890	8.15637	2908	1.60132	532	8.93e-12	-2.23712	down
LOC110259891	SH2B2	ENSSSCG00000007682	0.386942	66	1.00414	162	0.0027698	1.43945	up
	CUX1	ENSSSCG00000007681	13.5442	4759	28.294	11610	2.5e-05	1.49081	up
LOC106509733	BCL2L11	ENSSSCG00000022322	18.0171	8563	6.5689	3027	0.00106096	-1.29407	down
LOC110259993	ANTXR1	ENSSSCG00000008340	15.6441	7016	40.1148	18034	6.91e-06	1.56643	up
LOC106509865	PPP1CB	ENSSSCG00000008540	31.0996	8422	65.8481	16243	0.00961031	1.15221	up
LOC102163278	HGH1	ENSSSCG00000026590	1.18622	348	2.34079	681	0.00516075	1.16328	up
	MAF1	ENSSSCG00000005915	0	0	2.22728	281	0	6.18316	up
	PLEC	ENSSSCG00000039094	12.727	11043	21.7298	21875	0.00614732	1.19087	up
LOC106507391	LPIN1	ENSSSCG00000008624	2.43253	1181	5.28641	2363	0.00224367	1.20254	up
LOC110260293	PLAG1	ENSSSCG00000006247	0.26245	104	0.514085	288	2.88e-05	1.63267	up
LOC106508330	FAM78B	ENSSSCG00000006321	72.5185	13532	118.284	25555	0.018794	1.12202	up
LOC102166500	CHD1L	ENSSSCG00000006701	1.97376	871	4.64061	1949	0.000171159	1.36247	up
LOC102167065	PSMA5	ENSSSCG00000006830	8.68722	4039	3.78313	1638	0.0149663	-1.09518	down
LOC110260358	PSMA5
LOC102167065	ATXN7L2	ENSSSCG00000006828	1.29839	229	0.298919	59	0.000110921	-1.68688	down
LOC110260358	KIAA1324	ENSSSCG00000006836	0.09948	53	0.262604	126	0.0131981	1.38055	up
	CELSR2	ENSSSCG00000034360	0.714649	238	3.38417	1284	3.33e-16	2.61392	up
	PSRC1	ENSSSCG00000036975	1.1572	582	0.30375	155	5.74e-06	-1.67882	down
LOC106505390	DDAH1	ENSSSCG00000040735	21.79	7258	42.0142	12987	0.0402617	1.04401	up
LOC102161056	LRRC8C	ENSSSCG00000006917	3.43002	1893	6.56205	3481	0.0141348	1.08206	up
LOC110260590	ATN1	ENSSSCG00000025117	11.4695	2608	0.99501	329	0	-2.76714	down
	GPR162	ENSSSCG00000000680	0.300573	96	0.074601	23	0.00863987	-1.69562	down
	PTPN6	ENSSSCG00000025537	0.667939	272	1.11712	907	7.35e-09	1.92499	up
LOC110260779	CHST11	ENSSSCG00000000837	3.47972	1710	6.91151	3138	0.0143376	1.07889	up
LOC106509348	SPIRE2	ENSSSCG00000002635	3.34657	1151	1.16266	483	0.0261475	-1.04173	down
LOC110260985	LRFN1	ENSSSCG00000032407	0.384105	91	0.852951	187	0.0223698	1.20415	up
LOC106507601	SMG9	ENSSSCG00000003068	0.39376	122	1.34355	261	0.00481732	1.27125	up
LOC100521666	CNOT3	ENSSSCG00000003264	0.830431	257	1.87152	530	0.00243177	1.23476	up
LOC110261048	TNNT1	ENSSSCG00000025353	0.531391	79	0.124926	18	0.0212047	-1.72475	down
LOC106509643	AGRN	ENSSSCG00000022204	0.531153	428	2.91161	1828	5.88e-13	2.28757	up
LOC110261090	H6PD	ENSSSCG00000034502	10.0898	6014	20.1439	12871	0.000780179	1.30213	up
LOC100522143	FBXO42	ENSSSCG00000024794	4.74686	1612	12.8174	5034	1.26e-08	1.84499	up
LOC100621455	YTHDF2	ENSSSCG00000027686	2.92764	2631	7.21301	6071	8.83e-05	1.40983	up
LOC110261243	SZT2	ENSSSCG00000003941	1.40584	800	4.81363	2144	1.49e-06	1.62179	up
LOC110261776	NEDD9	ENSSSCG00000023956	21.2923	8231	48.7873	17558	0.000973794	1.29757	up
LOC102161511	RCAN2	ENSSSCG00000001716	0.04584	13	0.763339	195	0	3.71018	up
	CLIC5	ENSSSCG00000037416	15.6271	6841	37.5134	12508	0.0259217	1.07512	up
LOC106504458	NOVA1	ENSSSCG00000024396	0.866491	188	1.67871	737	1.11e-10	2.14936	up
LOC110261624	ZFP36L1	ENSSSCG00000028304	6.65499	2649	17.6325	6526	1.57e-05	1.50421	up
LOC102168159	TTC7B	ENSSSCG00000002436	3.20897	968	7.50006	2658	6.97e-07	1.65772	up
LOC110262036	SPON2	ENSSSCG00000039488	1.06714	114	0.269081	31	0.0110581	-1.55791	down
LOC102159054	FAM193A	ENSSSCG00000029745	1.42715	307	2.77095	624	0.00267588	1.21631	up
	RNF4	ENSSSCG00000008690	7.13113	970	7.37434	1731	0.0223236	1.03716	up
LOC110262083	GABRB1	ENSSSCG00000035621	2.09874	871	3.14977	1581	0.0162027	1.06125	up
LOC110262088	RASL11B	ENSSSCG00000008835	9.0198	2893	36.1292	10740	3.73e-11	2.09568	up
LOC106504836	EED	ENSSSCG00000014915	14.5942	2135	6.16196	857	0.0110585	-1.10828	down
LOC102167309	KMT2A	ENSSSCG00000023324	1.09701	1543	7.71415	10178	0	2.92303	up
LOC102164161	ARHGAP32	ENSSSCG00000015238	1.7059	667	3.26666	2095	1.38e-08	1.8492	up
LOC100737186	MAGI2	ENSSSCG00000031780	0.395505	239	1.41467	541	0.000357624	1.36706	up
LOC106504991	KMT2E	ENSSSCG00000029082	8.16769	5054	17.4688	9513	0.0126517	1.11683	up
LOC102164427	ATF3	ENSSSCG00000015595	8.61868	1564	1.01299	172	0	-2.95135	down
LOC102167824	TRAF5	ENSSSCG00000021068	5.62172	1380	9.9506	2779	0.00198065	1.21227	up
LOC102160321	PLXNA2	ENSSSCG00000026412	2.73153	1597	14.6336	8667	0	2.64179	up
LOC110255692	BEND7	ENSSSCG00000032984	2.93601	739	5.07633	1322	0.02141	1.0396	up
LOC106507918	ARHGAP21	ENSSSCG00000011074	7.49739	4641	21.8807	12946	5.36e-07	1.68408	up
LOC100738653	PARP4	ENSSSCG00000022957	1.91027	1455	7.4614	4706	4.05e-09	1.89526	up
	PSPC1	ENSSSCG00000009569	6.56273	7052	9.08533	13430	0.0115354	1.1339	up
LOC110261037	RFX7	ENSSSCG00000004603	1.36904	906	6.13701	3766	6.92e-13	2.25482	up
LOC102164743	MXI1	ENSSSCG00000022128	7.77051	2315	3.17414	853	0.00199576	-1.23154	down
LOC102159559	NBEA	ENSSSCG00000034348	3.28448	2143	5.9565	4337	0.00194553	1.22038	up
LOC110255747	POSTN	ENSSSCG00000009361	3.53717	1012	1.26769	355	0.00094515	-1.29685	down
LOC102164155	GAA	ENSSSCG00000017156	5.35414	2016	10.6152	3613	0.0236256	1.04509	up
	TBC1D16	ENSSSCG00000017159	6.83685	3269	2.58658	1154	0.000802904	-1.29425	down
LOC102165790	SOX9	ENSSSCG00000017251	0.16352	66	0.676655	255	4.91e-08	2.08146	up
LOC102158553	KDM6B	ENSSSCG00000017962	0.166062	81	1.368	305	2.64e-08	2.05796	up
LOC106507990	LRRN1	ENSSSCG00000023806	2.29764	840	4.05417	1587	0.00743333	1.11871	up
LOC106505659	LRRN1
LOC110256524	CCDC14	ENSSSCG00000025349	1.59668	355	3.99874	1153	9.95e-09	1.8912	up
LOC110256469	ADAMTS5	ENSSSCG00000012027	7.53496	6004	22.8464	16949	4.13e-07	1.7015	up
LOC110256366	ADAMTS5
LOC110256740	SETD1B	ENSSSCG00000009806	0.168334	65	1.63081	291	6.58e-10	2.28988	up
LOC110262205	BMP4	ENSSSCG00000005045	4.28043	724	4.17948	1314	0.0164119	1.06027	up
LOC106509183	RFX3	ENSSSCG00000005225	0.70492	177	1.96279	397	0.000763242	1.34824	up
LOC102159416	MARK1	ENSSSCG00000010825	5.22528	1204	9.71223	2080	0.0409016	0.991111	up
LOC110255655	NR5A2	ENSSSCG00000024975	7.4616	3180	14.9263	5841	0.0171376	1.08116	up
LOC102158661	IQSEC2	ENSSSCG00000012324	0.225728	112	1.29411	534	1.58e-12	2.41187	up
LOC100739062	FAM199X	ENSSSCG00000012542	5.30562	2608	12.4357	5185	0.0030614	1.19504	up
LOC102158739	MAMLD1	ENSSSCG00000012741	0.282454	95	1.00616	390	6.87e-10	2.1899	up
LOC106507059	HCFC1	ENSSSCG00000012793	0.604921	475	3.75043	2707	0	2.70417	up
LOC110257186	HOXD8	ENSSSCG00000040349	1.88062	612	3.4471	1249	0.00156622	1.22813	up
LOC100516649	NABP1	ENSSSCG00000016062	5.57414	3293	9.73094	8144	1.51e-05	1.5101	up
LOC100525311	DROSHA	ENSSSCG00000016809	4.98783	1319	7.43361	2295	0.0366418	1.00163	up
LOC110257304	MAP1B	ENSSSCG00000016974	9.43935	9488	40.4085	36955	9.7e-12	2.16611	up
LOC106506564	SLC36A1	ENSSSCG00000035442	2.1078	1096	4.79213	2294	0.000816554	1.2672	up
LOC110257327	SLC36A1
LOC100526084	LZTS3	ENSSSCG00000007161	4.28977	1660	1.24429	491	1.44e-05	-1.54478	down
LOC110257501	TOP1	ENSSSCG00000007355	12.5927	4173	26.2984	8113	0.00592004	1.16334	up
LOC110257392	TOP1
LOC110257369	TOX2
LOC110259913	TMEM242	ENSSSCG00000022202	1.67821	329	3.4474	645	0.00521503	1.16532	up
LOC110259916	TMEM242	ENSSSCG00000004063	7.63654	1195	3.58555	517	0.0429959	-0.998269	down

[truncated: 3 more sheets: Table S10, Table S11, Table S12]
